# Supplementary material for: ME2 Promotes Proneural–Mesenchymal Transition and Lipogenesis in Glioblastoma
Source: Front Oncol. 2021 Jul 23;11:715593. doi: 10.3389/fonc.2021.715593 (PMC8351415; doi:10.3389/fonc.2021.715593)
Supplement: Supplementary file 2 [file Table_1.xlsx]

## Sheet: Sheet1
ME2	MET	Vimentin	N-cadherin	YKL-40	OLIG2	E-cadherin	sampleID	GeneExp_Subtype
6.17799	5.55767	10.4269	4.93095	8.72084	5.34706	6.13334	TCGA-02-0001-01	Classical
8.21002	6.45157	11.948	4.68893	9.07428	5.22347	6.83308	TCGA-02-0003-01	Proneural
7.62702	4.84072	13.2621	7.17224	12.7088	5.63059	4.21078	TCGA-02-0004-01	Mesenchymal
8.25356	6.26166	4.36556	4.80665	3.30197	5.37882	6.47594	TCGA-02-0007-01	Proneural
8.17142	8.34344	12.0382	4.85314	8.98727	5.27073	9.52423	TCGA-02-0009-01	Classical
8.05551	6.33161	9.94082	8.11695	7.5287	5.18846	7.19486	TCGA-02-0010-01	Proneural
9.7624	4.81056	11.6824	7.22748	3.89263	5.15039	4.23289	TCGA-02-0011-01	Proneural
8.36332	5.33662	11.2077	8.1469	9.28042	8.89193	4.0549	TCGA-02-0014-01	Proneural
8.62611	5.31933	13.6605	9.18674	12.5132	6.20094	4.50961	TCGA-02-0015-01	Classical
7.93689	4.77227	12.8426	8.43386	12.1982	6.91614	4.17124	TCGA-02-0016-01	Classical
7.36071	9.04336	11.0124	7.02764	4.18405	5.2541	9.84052	TCGA-02-0021-01	Classical
7.19378	4.72356	12.9538	8.30815	12.8122	6.60753	4.53986	TCGA-02-0023-01	Classical
8.98329	7.60675	13.3132	4.34483	3.48478	5.08708	4.29562	TCGA-02-0024-01	Proneural
6.81437	6.41514	13.1469	7.09742	12.8547	5.15642	4.11023	TCGA-02-0025-01	Mesenchymal
7.93083	4.36211	12.8691	8.0896	10.5363	6.95766	4.20379	TCGA-02-0026-01	Proneural
8.08519	6.85947	12.9659	4.49813	7.8903	5.32432	6.7761	TCGA-02-0027-01	Classical
7.86353	6.38092	12.257	4.63165	7.34615	5.45282	6.53289	TCGA-02-0028-01	Proneural
7.53969	6.48545	9.26381	4.74295	6.51252	5.35584	5.85648	TCGA-02-0033-01	Mesenchymal
5.01748	5.82087	10.1525	4.95236	4.61982	5.37375	5.75154	TCGA-02-0034-01	Mesenchymal
8.46669	6.84892	11.8189	3.99069	3.55257	5.06952	4.39942	TCGA-02-0038-01	Classical
7.59859	6.32342	13.5164	8.36706	13.6011	5.67343	4.00117	TCGA-02-0039-01	Mesenchymal
7.53189	7.23955	12.4827	7.2781	8.83465	5.07687	8.97562	TCGA-02-0043-01	Classical
7.89497	6.28778	10.739	5.13419	7.51892	5.25794	6.27209	TCGA-02-0046-01	Proneural
8.60217	9.18449	4.1364	4.66839	3.4091	5.36368	8.38785	TCGA-02-0047-01	Proneural
8.74938	4.17972	12.8677	8.13699	7.83745	7.4437	4.003	TCGA-02-0048-01	Proneural
7.06846	7.92639	13.1097	6.072	11.9834	5.41891	4.02187	TCGA-02-0051-01	Mesenchymal
7.63576	7.57614	10.8258	4.4397	9.34062	5.16987	7.17312	TCGA-02-0052-01	Neural
7.15206	5.84218	11.643	6.98936	9.67684	5.19603	6.23126	TCGA-02-0054-01	Mesenchymal
7.34107	7.21309	12.2463	7.89974	8.27798	5.16413	8.71091	TCGA-02-0057-01	Neural
8.31578	6.21136	10.8634	5.53699	9.31456	5.16608	7.92126	TCGA-02-0058-01	Proneural
7.9346	6.71661	12.978	8.49896	12.698	5.58886	3.92983	TCGA-02-0059-01	Mesenchymal
8.25114	7.67222	13.0518	4.35487	6.98061	5.38922	8.46339	TCGA-02-0060-01	Proneural
9.00777	5.70768	13.6232	8.44107	13.0809	5.16689	4.1119	TCGA-02-0064-01	Mesenchymal
8.39409	4.47796	13.2702	8.63292	12.7702	6.24098	4.33701	TCGA-02-0068-01	Classical
8.34849	4.91068	12.2573	8.22581	4.62483	7.83138	5.48408	TCGA-02-0069-01	Proneural
8.36844	5.80153	13.1313	9.16825	12.905	6.23804	4.24977	TCGA-02-0070-01	Classical
8.81864	5.43973	13.5862	8.94993	13.7527	6.5369	5.41052	TCGA-02-0071-01	Classical
9.25042	6.48298	13.3762	8.33735	11.0277	8.4168	4.07211	TCGA-02-0074-01	Proneural
8.19621	7.57199	13.6161	8.63229	13.3779	5.79759	3.9588	TCGA-02-0075-01	Mesenchymal
6.30012	5.36489	12.5947	6.86561	12.8695	5.55922	4.6557	TCGA-02-0079-01	Mesenchymal
7.81948	4.49721	12.1884	7.97162	4.48171	7.89556	4.25541	TCGA-02-0080-01	Proneural
8.61548	4.4448	13.8115	8.80566	12.1858	6.28844	4.8515	TCGA-02-0083-01	Neural
7.91566	4.61357	12.8621	7.44189	9.43882	6.58789	5.03043	TCGA-02-0084-01	Proneural
7.81464	4.73771	13.2911	7.90212	11.9181	6.18369	4.21827	TCGA-02-0085-01	Mesenchymal
8.62123	5.98618	13.6332	8.52613	13.3746	6.23241	3.88815	TCGA-02-0086-01	Mesenchymal
7.1395	4.71973	13.149	7.17217	5.2305	6.99942	4.32962	TCGA-02-0087-01	Proneural
8.45512	4.50615	13.4403	8.30195	13.1198	6.19549	4.74571	TCGA-02-0089-01	Neural
8.52132	5.62308	13.1552	8.42774	12.4783	5.11712	5.27865	TCGA-02-0099-01	Mesenchymal
8.38677	4.62042	13.4977	8.47468	12.97	6.24268	4.04511	TCGA-02-0102-01	Classical
8.2356	4.54105	10.4144	7.11095	7.09751	6.28858	4.55143	TCGA-02-0104-01	Proneural
7.37974	7.26175	13.6387	7.48813	12.1986	5.51276	4.06646	TCGA-02-0106-01	Mesenchymal
8.79038	5.38118	13.5628	7.91083	13.5765	5.68013	4.08657	TCGA-02-0107-01	Mesenchymal
7.99817	5.69387	13.819	7.99227	13.049	5.87507	4.091	TCGA-02-0111-01	Mesenchymal
9.29256	4.61537	13.3159	8.42472	10.7279	6.76985	4.11668	TCGA-02-0113-01	Neural
8.61216	4.55028	13.094	8.18405	8.3267	7.95567	4.26661	TCGA-02-0114-01	Proneural
8.16412	6.41368	13.5367	8.81564	13.0727	6.26945	4.08751	TCGA-02-0115-01	Neural
8.44713	7.80072	13.0396	7.23143	4.11187	5.22196	8.50548	TCGA-02-0116-01	Mesenchymal
7.77848	4.55056	12.0723	7.31725	5.31655	7.38719	4.25271	TCGA-02-0258-01	Proneural
6.94131	4.57251	12.7101	8.05029	12.059	6.76312	4.22584	TCGA-02-0260-01	Classical
6.76401	5.3458	13.1663	8.39581	12.5495	6.06739	4.32509	TCGA-02-0266-01	Classical
6.98763	4.44325	13.1243	8.23489	12.6522	6.95667	4.87135	TCGA-02-0269-01	Classical
8.36837	5.61386	13.588	8.98157	13.2597	5.65149	4.05743	TCGA-02-0271-01	Classical
8.22998	10.2656	13.1212	8.90258	9.88898	7.7185	4.49444	TCGA-02-0281-01	Proneural
7.65349	4.98946	13.1389	8.19068	13.1368	6.44332	4.62307	TCGA-02-0285-01	Classical
7.21891	4.51745	13.0569	8.36337	12.3245	6.80569	5.27233	TCGA-02-0289-01	Classical
6.3315	4.61933	12.2161	7.80481	12.4686	5.63524	4.53775	TCGA-02-0290-01	Classical
7.15438	4.48938	12.7783	8.25929	12.3189	6.81906	4.77081	TCGA-02-0317-01	Classical
7.19231	5.41222	12.6435	7.83885	13.0054	6.20375	4.12408	TCGA-02-0321-01	Proneural
5.37321	4.83617	11.9152	6.89469	12.554	5.74302	4.52877	TCGA-02-0324-01	Neural
7.73744	4.96546	12.5414	8.13932	10.7695	7.13901	4.49892	TCGA-02-0325-01	Proneural
5.28123	5.04471	12.2857	8.23955	10.9312	5.55308	4.52853	TCGA-02-0326-01	Mesenchymal
7.56187	5.8304	12.4599	7.51043	13.078	6.30915	4.18322	TCGA-02-0330-01	Mesenchymal
6.28029	4.39663	11.941	6.97157	11.7693	6.27676	4.70927	TCGA-02-0332-01	Mesenchymal
6.30767	4.72966	12.6132	8.53432	12.5721	6.78584	4.22433	TCGA-02-0333-01	Classical
7.37341	4.97889	12.9393	7.49509	12.4731	6.70707	4.30074	TCGA-02-0337-01	Mesenchymal
7.24825	4.82643	12.4626	7.82304	10.3266	7.2189	4.60702	TCGA-02-0338-01	Proneural
6.80855	4.5	12.1741	7.99929	7.98529	7.75673	4.14079	TCGA-02-0339-01	Proneural
8.15632	4.74409	13.5174	9.08326	12.967	7.44857	5.04995	TCGA-02-0422-01	Classical
8.52636	4.3667	13.2238	8.58165	12.4107	7.44037	4.91994	TCGA-02-0430-01	Classical
7.5631	4.62584	11.2297	7.60099	3.90713	7.84888	4.25491	TCGA-02-0432-01	Proneural
8.2343	4.60167	13.0168	7.83627	9.79227	6.64451	4.48804	TCGA-02-0439-01	Proneural
8.63435	4.53678	13.1097	7.88374	12.154	7.74035	4.66847	TCGA-02-0440-01	Proneural
8.79252	4.90188	12.8866	8.00167	12.5435	7.45914	4.7514	TCGA-02-0446-01	Proneural
8.44267	4.7661	13.1743	7.7317	13.2244	6.66273	4.34974	TCGA-02-0451-01	Neural
7.81789	5.37433	13.229	7.30138	11.1834	5.23222	3.99783	TCGA-02-0456-01	Mesenchymal
8.11471	4.45219	12.5253	7.97844	9.77295	7.23496	4.74971	TCGA-02-2466-01	Proneural
7.99555	5.3718	13.4937	8.1988	13.5017	5.81753	4.23557	TCGA-02-2470-01	Mesenchymal
8.58371	5.57214	12.8691	8.28186	9.76332	7.46362	4.2587	TCGA-02-2483-01	Proneural
8.4515	4.5286	13.028	9.36409	9.14274	6.85058	4.70956	TCGA-02-2485-01	Classical
8.32782	5.78857	13.5516	8.03474	13.5551	5.45987	4.29617	TCGA-02-2486-01	Mesenchymal
8.60318	4.97391	13.3106	8.86401	12.5352	5.95318	4.1675	TCGA-06-0122-01	Mesenchymal
8.23778	6.36419	13.2967	9.16529	13.4802	5.93008	4.2279	TCGA-06-0124-01	Mesenchymal
8.28093	4.53932	13.1839	8.79044	11.7299	7.52428	4.26663	TCGA-06-0125-01	Classical
8.04284	4.9047	12.5852	8.64984	11.0063	7.38641	5.02938	TCGA-06-0126-01	Classical
7.00075	4.71637	12.542	7.88434	12.6422	6.35249	4.52185	TCGA-06-0127-01	Classical
8.60085	4.60356	11.6181	6.90616	6.05124	7.01378	4.36056	TCGA-06-0128-01	Proneural
8.42825	4.59413	12.2805	7.52506	9.28811	8.86109	4.56204	TCGA-06-0129-01	Proneural
8.64557	7.42776	13.1057	7.39099	11.4068	5.12784	4.2959	TCGA-06-0130-01	Mesenchymal
8.30324	5.19523	12.3644	6.91913	12.2907	6.13189	4.29079	TCGA-06-0132-01	Neural
7.94528	4.56001	12.1158	7.47622	11.9098	6.00037	4.69416	TCGA-06-0133-01	Neural
7.3358	5.19166	12.7379	8.46208	12.5719	5.94618	4.44545	TCGA-06-0137-01	Classical
7.94296	4.76418	12.2024	7.13547	12.1296	6.33255	4.56564	TCGA-06-0138-01	Neural
9.50941	5.27761	12.9089	6.80664	13.1395	5.14419	3.9901	TCGA-06-0139-01	Mesenchymal
7.76294	5.42721	13.0228	7.31049	12.8764	6.00035	3.98217	TCGA-06-0140-01	Mesenchymal
8.55484	5.35815	12.6763	7.52184	13.0289	5.97633	4.14739	TCGA-06-0141-01	Mesenchymal
7.76535	5.04096	11.7242	7.00559	11.3601	6.67884	4.64897	TCGA-06-0142-01	Neural
8.75925	5.13541	13.5444	7.6318	13.0692	6.20271	4.63236	TCGA-06-0143-01	Mesenchymal
7.92104	4.64879	12.4489	8.47764	12.7723	6.30777	4.41558	TCGA-06-0145-01	Classical
7.91739	4.60766	12.3208	7.65581	6.6312	7.53533	4.0199	TCGA-06-0146-01	Proneural
8.51165	5.31943	13.1405	8.06635	13.1546	5.30363	4.13784	TCGA-06-0147-01	Mesenchymal
8.01315	5.12371	13.8259	8.85714	12.5771	6.14907	4.10568	TCGA-06-0148-01	Classical
7.14072	5.86331	12.9352	7.54552	12.8317	5.92282	4.91379	TCGA-06-0149-01	Mesenchymal
6.87654	4.42163	12.5474	7.45406	13.096	6.44563	4.70759	TCGA-06-0152-01	Mesenchymal
8.12921	5.09524	13.4337	8.62467	13.2899	5.48292	4.28126	TCGA-06-0154-01	Mesenchymal
7.05702	4.63828	13.0924	8.25866	12.7541	5.07758	4.16118	TCGA-06-0155-01	Mesenchymal
8.39941	6.23286	12.6485	7.48282	12.3805	6.8751	4.32221	TCGA-06-0156-01	Proneural
8.43846	4.50775	12.8218	8.30926	11.2407	6.48909	4.06292	TCGA-06-0157-01	Classical
8.07811	4.6513	13.273	8.53099	13.0099	6.6112	4.7708	TCGA-06-0158-01	Classical
7.49878	5.37266	10.2603	7.58135	10.14	6.25026	4.78002	TCGA-06-0160-01	Neural
7.8294	4.84948	12.1046	6.73499	12.7151	6.10024	4.28009	TCGA-06-0162-01	Neural
8.53657	5.7717	13.4928	8.37275	12.4832	6.52307	4.18816	TCGA-06-0164-01	Mesenchymal
8.27822	5.05852	13.1605	8.42267	13.1289	7.15982	4.30013	TCGA-06-0166-01	Proneural
7.60533	5.69833	11.0321	7.51345	10.0458	5.99147	4.70566	TCGA-06-0167-01	Neural
7.81378	5.40749	12.6889	7.36416	13.5163	5.63172	4.14729	TCGA-06-0168-01	Mesenchymal
7.62423	4.79596	12.6059	7.85686	13.3366	5.57582	4.11475	TCGA-06-0169-01	Mesenchymal
8.16398	4.74901	12.2967	7.51546	11.9042	7.01051	4.65146	TCGA-06-0171-01	Neural
8.52182	4.97745	13.2194	8.2897	12.36	6.31412	4.33931	TCGA-06-0173-01	Neural
8.56819	4.49962	12.8497	8.10727	11.4455	7.01754	4.74722	TCGA-06-0174-01	Proneural
8.09883	5.38204	13.5806	8.86797	12.6076	5.8159	4.80476	TCGA-06-0175-01	Mesenchymal
8.34103	6.21399	13.3922	7.03927	12.9019	4.98821	4.1958	TCGA-06-0176-01	Mesenchymal
8.19513	4.74379	12.5717	7.36488	11.5131	6.44635	4.19697	TCGA-06-0177-01	Proneural
7.37136	4.6411	12.178	6.42952	8.9252	6.953	4.16949	TCGA-06-0178-01	Neural
8.37773	4.95597	13.0847	7.33179	12.959	6.06603	4.19335	TCGA-06-0179-01	Neural
8.04837	4.69467	13.2374	8.44476	11.3227	6.08471	4.85103	TCGA-06-0182-01	Neural
7.90381	5.91697	12.9417	7.86438	13.4032	6.20514	4.46152	TCGA-06-0184-01	Mesenchymal
7.49918	4.87813	12.7463	7.87689	12.4241	6.27154	4.12929	TCGA-06-0185-01	Neural
8.38612	4.75925	13.2395	8.82349	12.9323	6.90684	4.38855	TCGA-06-0187-01	Classical
8.77394	5.17432	12.9265	8.26627	11.7547	7.3824	4.80062	TCGA-06-0188-01	Neural
8.16459	5.38697	13.0023	7.86347	12.4388	5.64956	4.05734	TCGA-06-0189-01	Mesenchymal
8.38856	5.94466	13.2865	8.49314	13.2565	5.95539	4.57998	TCGA-06-0190-01	Mesenchymal
8.2169	5.2512	13.7016	8.48097	13.3225	6.17582	4.2592	TCGA-06-0192-01	Mesenchymal
8.80042	5.8015	13.3593	8.10989	13.6091	6.06904	4.08202	TCGA-06-0194-01	Mesenchymal
7.87321	4.65213	12.3266	7.19284	10.2488	6.01705	4.75837	TCGA-06-0195-01	Neural
8.18105	6.29795	12.8166	8.42475	13.5127	5.29766	4.06187	TCGA-06-0197-01	Mesenchymal
7.40988	5.67097	12.0552	6.90226	12.5263	5.23316	4.35819	TCGA-06-0201-01	Mesenchymal
7.59735	5.83047	12.3191	7.30261	12.8667	5.06234	4.19427	TCGA-06-0206-01	Mesenchymal
8.40621	4.63532	12.0815	7.93792	12.0089	6.77864	4.54915	TCGA-06-0208-01	Neural
8.01268	5.42284	13.2915	8.45574	13.2586	5.55137	4.30243	TCGA-06-0210-01	Mesenchymal
8.1787	4.54876	13.2493	8.78674	11.8436	6.52602	4.4326	TCGA-06-0211-01	Classical
6.74698	5.05668	12.0291	6.82934	11.9027	5.28488	4.70224	TCGA-06-0213-01	Neural
8.39128	4.77176	13.3064	7.81052	12.8522	7.21294	4.60607	TCGA-06-0214-01	Neural
8.1575	5.03307	13.3457	7.95981	12.7863	6.81657	4.19437	TCGA-06-0216-01	Proneural
7.14143	4.60111	12.0395	6.83359	12.2942	5.61461	4.32291	TCGA-06-0219-01	Neural
7.67899	4.71923	12.0741	6.6683	6.28994	6.29825	4.34837	TCGA-06-0221-01	Neural
6.72682	4.86108	11.9465	6.5108	9.08826	6.64834	5.37228	TCGA-06-0237-01	Neural
7.52177	4.77778	11.5003	7.07829	10.4134	6.77686	4.70866	TCGA-06-0238-01	Proneural
6.88391	5.00754	10.8758	6.31381	10.4856	5.96458	4.45639	TCGA-06-0240-01	Neural
8.21245	4.66969	12.323	7.55578	10.8886	7.40314	4.37941	TCGA-06-0241-01	Proneural
8.49718	5.28246	13.5593	9.07675	12.9431	6.50871	4.16446	TCGA-06-0394-01	Classical
8.49959	6.75601	13.7259	8.87636	12.8402	6.17587	4.47114	TCGA-06-0397-01	Mesenchymal
8.70107	4.49909	13.3841	8.50492	11.9736	6.51288	3.98736	TCGA-06-0402-01	Classical
8.60873	5.24926	13.2972	6.9988	13.3181	5.39111	3.98637	TCGA-06-0409-01	Mesenchymal
8.23469	8.5957	12.9205	7.56542	9.27362	7.1155	4.61331	TCGA-06-0410-01	Proneural
8.53189	4.83741	13.2998	7.96575	13.6046	5.83882	4.93007	TCGA-06-0412-01	Mesenchymal
8.11398	9.93211	13.1997	8.3844	11.8264	8.11522	4.14154	TCGA-06-0413-01	Proneural
8.34364	4.54072	12.6396	7.90839	10.2588	6.98885	4.62123	TCGA-06-0414-01	Proneural
8.78785	7.64647	13.4043	8.57441	12.6756	5.4577	4.10166	TCGA-06-0644-01	Mesenchymal
8.50756	4.91765	13.1206	7.62226	13.3772	6.0213	4.1514	TCGA-06-0645-01	Mesenchymal
8.28011	4.75262	12.9609	7.90685	12.8994	6.95046	4.66533	TCGA-06-0646-01	Proneural
7.26263	4.65275	12.4952	6.69005	8.99506	7.02999	4.90324	TCGA-06-0648-01	Proneural
7.96492	6.00869	13.2708	7.32443	11.2306	5.61104	4.40826	TCGA-06-0649-01	Neural
7.94322	5.19641	13.5183	8.48183	13.3642	6.4231	4.48497	TCGA-06-0650-01	Mesenchymal
8.09827	4.84658	12.4395	7.69831	10.7721	7.05742	4.92346	TCGA-06-0686-01	Proneural
7.30463	4.64703	13.1631	7.94157	11.2452	6.894	4.78184	TCGA-06-0743-01	Classical
7.11594	4.74253	12.3432	8.02703	11.1391	6.89824	4.08596	TCGA-06-0744-01	Classical
8.00151	4.64449	13.0565	7.5282	11.2397	7.29959	5.41304	TCGA-06-0745-01	Proneural
7.60723	5.28119	13.6141	8.92211	13.1752	6.22771	4.11636	TCGA-06-0747-01	Classical
7.28449	4.96012	12.6313	7.03812	11.4857	6.31665	4.26883	TCGA-06-0749-01	Neural
7.92905	4.70324	13.333	7.67593	13.896	6.29737	4.5276	TCGA-06-0750-01	Mesenchymal
8.51483	4.95633	12.7064	7.85417	10.9459	7.14216	4.83517	TCGA-06-0875-01	Proneural
7.74312	4.78606	13.0913	8.10135	12.9819	6.78833	5.03456	TCGA-06-0876-01	Classical
7.75346	4.59031	13.3696	8.27555	12.554	6.26076	4.1248	TCGA-06-0877-01	Classical
8.25934	5.35229	13.6371	8.84685	13.8294	6.37785	5.41539	TCGA-06-0878-01	Mesenchymal
8.41577	5.35115	13.2322	7.86534	12.9315	6.47829	5.44155	TCGA-06-0879-01	Classical
9.40491	5.36333	13.5376	7.17772	12.9365	5.70568	4.19024	TCGA-06-0881-01	Mesenchymal
8.2634	5.02435	13.1994	8.24087	12.8742	6.55104	4.23988	TCGA-06-0882-01	Neural
7.53663	4.94929	11.5103	6.04012	12.4525	5.59247	4.24133	TCGA-06-0939-01	Neural
7.98388	5.38237	12.4122	7.60884	11.6761	5.30327	4.25968	TCGA-06-1084-01	Mesenchymal
7.03582	4.53074	13.0697	5.55675	9.67581	5.19887	4.45495	TCGA-06-1086-01	Mesenchymal
8.77353	4.57099	12.4387	8.27255	3.56145	5.1357	4.22895	TCGA-06-1087-01	Proneural
7.76898	5.07837	12.7597	7.34317	12.3731	6.02333	4.09081	TCGA-06-1800-01	Mesenchymal
7.85907	4.51617	12.2787	7.992	9.45053	7.23232	4.80047	TCGA-06-1801-01	Proneural
8.07791	4.92927	12.7073	8.10948	12.5819	6.25276	4.46101	TCGA-06-1802-01	Mesenchymal
7.78352	5.55358	13.3691	8.99918	8.56915	7.07405	4.48922	TCGA-06-1804-01	Classical
8.70401	4.48136	12.5673	7.76249	6.26945	7.29712	4.80812	TCGA-06-1805-01	Proneural
8.52451	4.41194	13.234	8.55232	9.70436	6.79283	4.78263	TCGA-06-2557-01	Mesenchymal
8.16308	4.64894	12.4652	8.12664	10.8788	6.9837	5.11085	TCGA-06-2558-01	Proneural
7.89659	4.82485	13.5637	7.72351	11.9278	7.08202	4.90849	TCGA-06-2559-01	Proneural
8.63989	5.12552	13.3901	8.83645	13.0345	7.01216	4.21726	TCGA-06-2561-01	Mesenchymal
8.4463	5.99498	13.4517	9.70658	13.504	6.41301	4.50254	TCGA-06-2562-01	Mesenchymal
8.40498	4.46284	13.2533	8.85246	11.8873	6.70766	4.89637	TCGA-06-2563-01	Classical
8.47263	5.15554	13.3436	8.62285	12.7187	6.67839	5.10748	TCGA-06-2564-01	Classical
8.1991	4.54014	13.28	9.00198	12.0755	7.25765	4.51893	TCGA-06-2565-01	Classical
8.15879	4.74798	13.2844	9.13412	13.1505	6.35194	4.1797	TCGA-06-2566-01	Neural
8.54229	5.42982	13.0433	8.18807	11.5065	5.8774	4.09812	TCGA-06-2567-01	Neural
7.73103	4.73709	12.9581	6.96593	5.68053	5.1917	4.21181	TCGA-06-2569-01	Mesenchymal
8.62206	4.56793	13.079	8.19981	8.21416	8.11921	4.56271	TCGA-06-2570-01	Proneural
8.2864	5.43852	13.6408	9.32487	13.9952	7.84044	4.82622	TCGA-06-5408-01	Classical
8.79925	6.08909	13.3713	8.53801	13.7181	6.16174	4.11732	TCGA-06-5410-01	Mesenchymal
8.53063	4.82446	12.6641	8.12881	11.5847	7.05561	4.87102	TCGA-06-5411-01	Neural
9.00995	6.3673	13.5113	8.8134	13.666	6.00734	4.15552	TCGA-06-5412-01	Mesenchymal
8.24519	4.64407	12.6818	8.42052	12.4591	7.66279	4.78484	TCGA-06-5413-01	Neural
8.16261	4.52973	13.0357	9.30237	13.1507	6.54032	4.64186	TCGA-06-5414-01	Classical
7.69768	4.72514	12.8757	8.7456	10.6626	7.03231	4.41301	TCGA-06-5415-01	Classical
7.1948	4.69998	12.7001	8.1531	9.66999	7.16298	4.30286	TCGA-06-5416-01	Proneural
8.57102	7.69626	12.6534	8.05125	3.81559	7.22263	4.67889	TCGA-06-5417-01	Proneural
7.34685	5.50032	12.5952	7.50256	12.7185	5.9026	4.31979	TCGA-06-5418-01	Mesenchymal
8.38993	4.96454	13.6528	8.84135	13.0841	7.10599	4.38515	TCGA-06-5856-01	Classical
9.52338	5.01013	13.7653	9.18273	11.4987	6.07968	4.21413	TCGA-06-5858-01	Mesenchymal
8.7347	5.50647	13.2865	8.87165	11.4836	6.97939	5.86013	TCGA-06-5859-01	Neural
8.78231	4.70856	13.0068	8.56568	9.40726	8.41927	5.02068	TCGA-06-6389-01	Proneural
9.04865	5.29256	13.5079	9.12513	12.5369	7.68801	4.15704	TCGA-06-6390-01	Classical
8.23604	6.27502	13.3763	9.26028	9.69298	9.01188	4.166	TCGA-06-6391-01	Proneural
7.53596	4.80296	12.7666	8.24225	13.0503	6.87877	4.83298	TCGA-08-0244-01	Classical
7.70732	4.43403	12.8495	8.45089	10.3926	8.11761	5.75057	TCGA-08-0245-01	Proneural
8.33286	4.96163	13.231	8.54095	12.9793	6.76978	4.07594	TCGA-08-0246-01	Classical
8.21816	4.41399	10.9035	8.14695	6.05942	8.93678	4.0591	TCGA-08-0344-01	Proneural
8.51204	11.3355	13.01	8.00668	12.5399	7.023	4.27658	TCGA-08-0345-01	Proneural
8.26561	6.06661	13.4884	8.31519	13.361	6.19176	4.15157	TCGA-08-0346-01	Mesenchymal
7.9588	4.67782	13.4619	8.45764	12.5689	7.17	4.26205	TCGA-08-0347-01	Proneural
8.98478	4.50778	12.5346	8.28263	10.4028	7.3101	5.23251	TCGA-08-0348-01	Proneural
7.44603	4.65578	12.8346	7.9612	11.8188	7.09233	5.01335	TCGA-08-0349-01	Neural
7.09101	4.60919	13.3051	7.57016	6.88264	7.08576	4.36303	TCGA-08-0350-01	Proneural
7.35603	4.51401	13.3821	7.46308	6.95746	7.26866	4.76881	TCGA-08-0351-01	Proneural
8.03006	6.63311	13.2513	8.89392	13.6896	5.56938	4.13326	TCGA-08-0352-01	Mesenchymal
8.23955	4.35628	13.0547	8.27349	10.6428	7.44643	4.21662	TCGA-08-0353-01	Proneural
8.0141	4.65437	13.2591	8.39057	13.1741	6.06196	4.93695	TCGA-08-0354-01	Classical
7.23196	4.46624	12.8436	7.4161	12.4444	5.93352	4.7065	TCGA-08-0355-01	Classical
8.14565	4.40649	13.4045	8.00419	12.9499	6.73783	4.45923	TCGA-08-0356-01	Classical
8.04381	4.47165	12.9806	8.61758	12.6849	6.93536	4.50169	TCGA-08-0357-01	Classical
6.36687	4.40896	12.3674	7.68172	10.4652	7.01586	4.51778	TCGA-08-0358-01	Classical
7.33202	5.22098	12.8578	7.93328	10.9681	6.7811	4.76691	TCGA-08-0359-01	Proneural
8.68522	6.94437	13.4516	6.54801	13.4906	5.47919	3.97515	TCGA-08-0360-01	Mesenchymal
7.88608	5.22175	12.9929	7.48933	12.6339	6.50478	4.23486	TCGA-08-0373-01	Mesenchymal
7.82809	4.91752	13.1647	9.10757	12.5496	7.42206	5.11362	TCGA-08-0375-01	Classical
7.82997	4.83153	12.3167	7.26102	10.1508	5.88196	4.08065	TCGA-08-0380-01	Neural
7.84928	4.43332	12.6339	8.01444	5.04281	7.42024	4.29439	TCGA-08-0385-01	Proneural
8.32161	5.41152	13.0695	8.0247	11.977	6.41677	4.40764	TCGA-08-0386-01	Neural
7.37287	4.43954	12.2264	8.12215	10.553	6.52949	5.12209	TCGA-08-0389-01	Neural
7.84434	5.9897	12.8785	7.86038	12.7268	6.07719	4.45074	TCGA-08-0390-01	Mesenchymal
7.46637	8.68576	13.5852	6.24525	12.3274	5.28884	4.19698	TCGA-08-0392-01	Mesenchymal
9.01959	5.80108	13.2026	8.20501	13.5544	5.72284	4.00139	TCGA-08-0509-01	Mesenchymal
8.55855	5.96746	13.6077	7.34188	12.6821	6.66906	4.01065	TCGA-08-0510-01	Mesenchymal
8.23749	5.23255	13.4486	9.07395	13.4294	7.11935	4.64008	TCGA-08-0511-01	Classical
8.43597	5.5456	13.553	9.2508	13.6052	5.14508	4.07227	TCGA-08-0512-01	Mesenchymal
9.14873	4.84049	13.4937	9.0487	13.1826	6.78902	4.23619	TCGA-08-0514-01	Classical
7.72558	5.22576	13.2073	8.17314	11.833	5.26158	4.11181	TCGA-08-0516-01	Classical
8.92289	4.5115	13.5399	7.68818	11.8943	6.69536	4.92186	TCGA-08-0517-01	Proneural
7.25562	4.52561	13.8427	7.90297	13.2318	5.74921	4.15031	TCGA-08-0518-01	Classical
7.95904	5.23322	12.8982	7.33965	12.2965	5.39001	4.12566	TCGA-08-0520-01	Neural
7.78747	5.92667	13.6267	8.95754	12.3576	6.10289	4.63175	TCGA-08-0521-01	Classical
7.84247	6.76489	13.442	7.70138	11.9725	5.24309	4.0637	TCGA-08-0522-01	Mesenchymal
8.89192	5.84814	11.6443	7.89373	9.08387	8.1133	4.10312	TCGA-08-0524-01	Proneural
8.64225	5.4615	13.5839	8.85061	13.1727	7.09588	4.51364	TCGA-08-0525-01	Classical
7.93539	6.15998	13.1809	8.58244	12.8899	6.31783	4.10231	TCGA-08-0529-01	Classical
8.3246	4.57916	13.6458	8.10893	12.9508	6.30549	4.57564	TCGA-08-0531-01	Classical
8.01434	10.2301	12.1425	7.67548	10.65	6.90202	4.22614	TCGA-12-0616-01	Proneural
8.46017	5.0148	12.1287	7.67985	8.23768	7.05089	4.56062	TCGA-12-0618-01	Proneural
7.89613	5.86757	13.0765	7.76521	12.6806	5.7863	4.03353	TCGA-12-0619-01	Mesenchymal
8.46778	4.56201	13.3406	8.26486	13.1912	6.52009	5.00604	TCGA-12-0620-01	Mesenchymal
7.47659	6.21422	13.4859	8.8811	12.5527	5.5858	4.38001	TCGA-12-0654-01	Mesenchymal
7.29285	5.52685	13.0078	8.50448	13.2439	6.89055	4.56077	TCGA-12-0656-01	Classical
7.58881	4.58262	13.1498	8.29994	13.2268	6.41186	4.27388	TCGA-12-0657-01	Classical
7.84024	4.7002	12.657	7.274	11.5668	6.99161	4.10374	TCGA-12-0670-01	Neural
8.12227	4.46727	13.166	8.17154	12.3152	6.80133	4.18133	TCGA-12-0688-01	Classical
7.42368	4.91438	12.9825	7.7725	11.2026	6.50589	4.01974	TCGA-12-0692-01	Classical
7.35545	5.52548	12.9736	8.47623	12.7143	6.42509	4.33738	TCGA-12-0703-01	Classical
7.68642	4.6627	12.7642	7.66487	11.9687	6.05762	4.23508	TCGA-12-0707-01	Neural
7.57436	5.59314	13.3148	8.22951	13.1472	5.86259	4.13929	TCGA-12-0772-01	Mesenchymal
7.91548	6.22764	13.3565	7.18429	9.44576	5.46764	5.31917	TCGA-12-0773-01	Neural
7.63553	5.98295	13.3276	8.43452	13.48	5.60246	4.23082	TCGA-12-0775-01	Mesenchymal
8.6975	5.48075	13.637	7.2953	13.0542	5.6671	4.46191	TCGA-12-0776-01	Mesenchymal
7.34268	5.26051	13.3227	7.30083	13.0047	5.43526	4.70401	TCGA-12-0778-01	Mesenchymal
7.22655	7.69004	12.9759	8.28555	11.8893	6.57414	4.728	TCGA-12-0780-01	Classical
8.48947	4.59967	12.4375	7.87396	3.67303	7.46727	4.08101	TCGA-12-0818-01	Proneural
7.72044	4.61282	12.8927	8.68824	11.6211	6.85333	4.46927	TCGA-12-0819-01	Classical
7.64564	4.41162	12.4937	8.49513	10.9107	6.10964	4.45286	TCGA-12-0820-01	Classical
7.99945	4.56835	13.0718	8.23051	11.4225	6.3612	4.10857	TCGA-12-0821-01	Neural
7.28197	5.75236	12.4585	7.62368	13.6821	5.98694	4.04907	TCGA-12-0822-01	Neural
7.8275	5.43936	12.8995	7.45411	12.4692	6.52517	4.1247	TCGA-12-0826-01	Neural
7.95679	4.89366	13.0885	8.35038	11.0039	6.89153	4.40008	TCGA-12-0827-01	Mesenchymal
7.79183	4.48937	12.7387	7.64153	12.8082	6.88321	5.09799	TCGA-12-0828-01	Neural
7.31904	5.15171	13.5033	8.28273	13.0749	5.774	4.29691	TCGA-12-0829-01	Mesenchymal
6.85197	5.09844	13.5106	7.10214	13.0996	6.28772	4.08115	TCGA-12-1088-01	Mesenchymal
8.34571	4.36695	12.7431	7.4513	10.8271	5.96724	4.32829	TCGA-12-1089-01	Neural
7.0903	4.86752	13.1975	8.51529	12.0511	5.48786	4.04873	TCGA-12-1090-01	Mesenchymal
8.11342	4.4939	13.5195	7.75251	12.3729	6.82968	4.26922	TCGA-12-1091-01	Classical
8.50786	4.73699	13.4035	7.81685	12.0121	6.26214	4.11474	TCGA-12-1092-01	Mesenchymal
8.63262	5.26964	12.9784	7.57693	13.048	5.25811	4.52123	TCGA-12-1093-01	Mesenchymal
7.78936	5.17504	13.4096	8.42831	13.0837	6.10606	4.69918	TCGA-12-1094-01	Classical
8.2003	5.19442	13.1033	8.50662	12.8823	6.74274	4.55913	TCGA-12-1095-01	Mesenchymal
7.59882	5.83991	12.8896	6.65702	13.1156	6.52686	4.14704	TCGA-12-1096-01	Mesenchymal
7.68005	4.7592	13.218	7.40266	10.9882	6.54246	5.09225	TCGA-12-1097-01	Neural
7.32844	5.41177	12.9861	8.44044	9.01898	6.99391	4.76703	TCGA-12-1098-01	Classical
8.34113	4.35889	13.0961	7.69371	10.9203	7.15963	4.34622	TCGA-12-1099-01	Proneural
8.21517	4.81323	12.0832	7.71696	8.60124	6.65524	4.64238	TCGA-12-1597-01	Proneural
7.97825	4.61844	13.1254	7.79783	12.5628	6.51224	4.14584	TCGA-12-1598-01	Neural
8.61468	4.64256	12.7518	8.67922	12.7793	6.36148	4.40131	TCGA-12-1599-01	Neural
8.12441	4.48643	12.4767	8.87992	9.75777	7.03472	4.34125	TCGA-12-1600-01	Classical
8.19121	4.65123	12.7862	7.53879	12.4702	6.99944	4.58187	TCGA-12-1602-01	Proneural
7.79513	4.83964	11.871	6.7777	10.2195	6.32894	4.49676	TCGA-12-3644-01	Neural
8.07717	4.90725	12.3043	7.74507	8.41441	7.14435	4.60364	TCGA-12-3646-01	Proneural
7.56763	4.86564	13.2218	8.77672	13.0963	6.69851	5.1166	TCGA-12-3648-01	Classical
8.65894	4.74134	13.0214	8.74506	12.4021	6.73814	4.25614	TCGA-12-3649-01	Neural
8.60987	4.51888	13.3234	8.41692	9.72612	7.5077	4.64473	TCGA-12-3650-01	Proneural
9.33626	4.79505	11.5959	8.45422	8.54222	7.35046	5.32746	TCGA-12-3651-01	Neural
8.1992	4.60088	13.4061	7.97251	12.3628	6.87141	4.30592	TCGA-12-3652-01	Classical
8.55162	4.46475	13.5098	8.94053	10.4139	7.36347	5.34221	TCGA-12-3653-01	Classical
8.55505	4.56078	12.6248	8.17808	12.489	7.07155	4.56001	TCGA-12-5295-01	Neural
7.50063	5.63567	12.6992	8.59949	12.7024	6.70322	4.84692	TCGA-12-5299-01	Classical
8.63953	4.57883	12.7133	8.26807	12.3774	6.98632	4.68498	TCGA-12-5301-01	Neural
7.67004	4.59976	13.2125	7.55211	13.3052	5.58745	4.16221	TCGA-14-0736-01	Mesenchymal
8.44489	6.25318	13.7049	9.54362	13.9761	6.19304	4.70324	TCGA-14-0781-01	Mesenchymal
7.98279	4.79526	13.3154	7.8319	11.6474	6.14426	4.23879	TCGA-14-0783-01	Mesenchymal
7.84533	4.57393	13.5443	8.59993	13.1558	6.25149	5.15183	TCGA-14-0786-01	Classical
7.8864	4.45617	13.2938	8.62945	12.6566	7.04969	4.15417	TCGA-14-0787-01	Classical
8.42967	5.53471	13.515	8.60636	13.8805	5.94923	4.17489	TCGA-14-0789-01	Mesenchymal
8.64217	4.33134	12.7253	8.81441	8.2649	6.80913	4.81779	TCGA-14-0790-01	Classical
7.39117	4.77009	12.3901	7.53475	11.2994	5.63412	4.3732	TCGA-14-0812-01	Neural
7.5863	5.37163	13.4889	7.73784	12.8989	6.18257	4.01407	TCGA-14-0813-01	Proneural
7.91303	4.45033	12.8298	7.31332	12.629	6.38392	4.25195	TCGA-14-0817-01	Neural
8.77027	4.40603	11.6851	8.42388	8.45669	7.65468	4.46306	TCGA-14-0865-01	Proneural
7.8896	4.34718	12.3569	8.02297	11.2866	6.57801	4.37828	TCGA-14-0866-01	Neural
8.09025	4.97568	13.7524	8.69028	12.8771	6.14724	4.42457	TCGA-14-0867-01	Mesenchymal
8.08537	5.34687	11.8984	7.35768	4.00318	5.18067	4.08318	TCGA-14-0871-01	Mesenchymal
7.98817	5.51936	13.4643	8.68021	12.9885	6.1282	4.18983	TCGA-14-1034-01	Mesenchymal
8.17404	5.38915	13.1381	7.90178	13.1209	6.66079	4.23928	TCGA-14-1037-01	Mesenchymal
8.52775	5.90256	13.5727	7.89454	13.1734	5.35594	4.40874	TCGA-14-1396-01	Mesenchymal
8.31978	4.64464	12.4528	7.54623	13.2361	6.91993	4.95537	TCGA-14-1401-01	Proneural
7.04498	4.58327	12.8631	8.0664	12.7857	6.10775	4.36636	TCGA-14-1402-01	Classical
8.38505	4.84249	13.1196	7.64849	11.5855	6.90551	4.83489	TCGA-14-1451-01	Proneural
8.15132	4.474	13.5179	9.13358	10.6351	5.97935	4.42165	TCGA-14-1452-01	Mesenchymal
8.23078	4.47901	12.9252	8.82578	8.02123	7.35137	4.62864	TCGA-14-1453-01	Classical
8.11115	4.45023	12.8338	7.83837	8.98399	7.51425	4.73814	TCGA-14-1454-01	Proneural
8.27506	4.37533	11.9092	7.10315	10.9404	7.55309	4.9417	TCGA-14-1455-01	Proneural
7.9852	4.50461	12.2282	7.90377	8.78519	7.30524	4.25859	TCGA-14-1456-01	Proneural
8.11726	4.75077	10.0502	7.7807	8.25749	7.15693	4.89071	TCGA-14-1458-01	Proneural
7.82474	5.31316	13.2613	7.36561	13.1486	6.54047	4.22659	TCGA-14-1459-01	Neural
7.86768	4.93641	12.6984	8.56358	12.6993	6.41625	4.43983	TCGA-14-1794-01	Proneural
8.13614	8.8483	12.8132	8.94461	11.2625	5.91579	4.28676	TCGA-14-1795-01	Proneural
8.16458	4.55582	11.7138	8.68879	4.53804	8.7472	4.04043	TCGA-14-1821-01	Proneural
7.49786	4.72093	12.0671	7.24446	13.1582	5.84942	4.27685	TCGA-14-1823-01	Mesenchymal
7.8669	4.539	11.9672	7.97381	8.66218	7.4124	4.21423	TCGA-14-1825-01	Proneural
8.13017	4.67797	11.9526	7.43041	11.3128	6.60638	4.97013	TCGA-14-1827-01	Neural
7.43721	4.62847	11.8558	6.48417	11.9956	6.07225	4.33504	TCGA-14-1829-01	Neural
7.99307	5.14598	12.8569	8.08525	13.0254	6.31414	4.03791	TCGA-14-2554-01	Neural
7.51629	5.45074	12.6851	7.65623	12.8717	5.64039	4.57525	TCGA-14-2555-01	Neural
7.25934	5.07563	10.8969	6.92241	9.47356	6.2222	4.55442	TCGA-14-3476-01	Neural
8.84566	5.44568	12.6839	8.4164	9.02625	8.29537	4.79444	TCGA-14-3477-01	Proneural
8.15706	4.51448	11.8423	8.61621	6.07469	8.25397	4.2099	TCGA-14-4157-01	Proneural
7.42451	4.71107	13.5655	8.73667	12.7613	7.51307	4.44458	TCGA-15-0742-01	Classical
8.82046	4.62353	13.1163	8.51304	7.85368	8.23996	4.82881	TCGA-15-1444-01	Proneural
7.93685	4.72478	12.7682	8.55906	12.3132	6.4998	4.95477	TCGA-15-1446-01	Classical
7.99115	4.58787	12.7632	8.03536	8.53072	5.79604	4.79637	TCGA-15-1447-01	Proneural
8.33399	4.43587	12.9506	8.23008	8.68542	5.86238	4.75272	TCGA-15-1449-01	Proneural
7.28244	4.65219	12.1942	7.39379	10.3794	7.17546	4.91406	TCGA-16-0846-01	Proneural
7.83981	4.86906	13.3937	7.72953	11.1886	6.86993	5.08282	TCGA-16-0848-01	Proneural
7.51742	4.67819	13.1101	7.62961	7.37817	7.45773	3.98131	TCGA-16-0849-01	Proneural
9.02384	4.54595	12.5908	8.09167	5.24137	8.01565	4.29773	TCGA-16-0850-01	Proneural
7.38387	4.58246	13.8921	7.67932	11.3879	6.52753	4.64941	TCGA-16-0861-01	Classical
8.63263	4.6349	12.9108	7.6916	13.1393	6.17771	4.38934	TCGA-16-1045-01	Mesenchymal
7.81264	4.42999	13.3729	8.74208	13.1116	6.57563	4.03287	TCGA-16-1047-01	Classical
8.51897	4.57904	13.4046	8.73262	10.2751	6.61881	3.9757	TCGA-16-1048-01	Classical
8.14082	5.00235	13.1449	8.586	13.1006	5.72692	4.77681	TCGA-16-1055-01	Classical
8.45884	4.70298	12.8022	8.69155	11.6032	6.71828	4.87868	TCGA-16-1056-01	Classical
7.55923	4.9949	13.1012	8.21008	13.3095	5.93612	4.52454	TCGA-16-1060-01	Mesenchymal
7.72137	4.50419	13.411	8.37236	12.6296	6.52869	4.43875	TCGA-16-1062-01	Classical
8.41894	4.52522	13.2394	8.15287	10.107	7.54884	4.84937	TCGA-16-1063-01	Neural
8.09815	4.43289	12.4518	6.94788	8.70019	7.18706	4.23608	TCGA-16-1460-01	Proneural
8.36271	5.60388	13.413	8.3464	13.4488	6.27133	4.15441	TCGA-19-0955-01	Classical
8.39169	5.34562	12.3062	7.41131	11.3347	7.11569	4.33167	TCGA-19-0957-01	Proneural
7.64649	4.54997	11.4094	7.72862	7.57133	7.59706	4.51019	TCGA-19-0960-01	Proneural
7.4591	4.70598	13.1755	7.62324	12.8098	6.53328	4.34493	TCGA-19-0962-01	Mesenchymal
8.12659	5.23643	12.3804	7.56759	11.8402	6.23346	4.2915	TCGA-19-0963-01	Neural
7.49944	4.55744	13.0975	8.30724	12.0212	6.75117	4.19942	TCGA-19-0964-01	Classical
8.46431	5.73054	12.9621	8.26244	13.3508	5.34787	5.15107	TCGA-19-1385-01	Mesenchymal
7.79241	4.2246	12.8793	9.03259	12.5371	7.13095	5.39205	TCGA-19-1386-01	Classical
8.24106	5.32535	12.3463	7.56019	10.1061	6.93724	4.57267	TCGA-19-1387-01	Proneural
6.95024	4.86996	12.9239	9.44349	10.4389	5.80547	4.77976	TCGA-19-1388-01	Mesenchymal
8.14204	5.52713	13.0588	8.45619	13.242	5.63086	4.17928	TCGA-19-1389-01	Mesenchymal
8.94181	4.7488	13.0996	8.97427	7.25242	9.06391	4.27971	TCGA-19-1390-01	Proneural
8.20318	4.96655	13.0312	7.91453	11.1868	6.31484	4.25508	TCGA-19-1392-01	Proneural
7.87628	4.48953	12.8008	8.75257	12.3023	7.00855	4.24727	TCGA-19-1786-01	Classical
8.989	4.87168	13.6247	9.17623	12.3657	5.614	4.22193	TCGA-19-1787-01	Mesenchymal
7.56067	4.52887	11.9215	7.57595	5.09485	7.13689	4.70038	TCGA-19-1788-01	Proneural
7.0375	4.51	11.6998	8.29189	8.61019	6.47992	4.17118	TCGA-19-1789-01	Classical
9.23609	7.24909	13.455	8.45556	13.3873	5.10951	3.9336	TCGA-19-1790-01	Mesenchymal
8.0479	4.56534	12.1665	7.58514	7.51658	6.35379	4.08937	TCGA-19-1791-01	Neural
8.23329	5.2396	13.7743	8.91623	13.4134	7.02302	4.77994	TCGA-19-2619-01	Classical
7.91569	5.26679	13.4722	8.92665	13.3196	6.81662	4.38372	TCGA-19-2620-01	Neural
8.05079	4.53795	12.9753	8.52068	12.4541	6.63599	5.50692	TCGA-19-2621-01	Classical
8.67824	6.80494	13.7229	8.62101	12.9763	6.3466	4.81381	TCGA-19-2623-01	Mesenchymal
8.11498	4.84437	12.3391	8.49211	9.48241	6.85748	5.12848	TCGA-19-2624-01	Proneural
7.99661	5.64566	13.7645	8.96104	13.8283	5.82512	5.0585	TCGA-19-2625-01	Classical
8.81338	4.55794	13.086	8.69735	10.3157	8.62923	4.18747	TCGA-19-2629-01	Proneural
7.82597	5.25061	13.4453	9.52043	12.8731	6.82054	5.32949	TCGA-19-2631-01	Classical
7.95644	4.39502	13.2951	9.34945	12.2603	7.07525	5.38645	TCGA-19-4068-01	Classical
8.6427	7.45861	13.5991	9.01905	13.8147	5.45709	4.18534	TCGA-19-5947-01	Mesenchymal
8.4501	5.19284	13.5677	9.62461	12.9314	7.48057	5.45102	TCGA-19-5950-01	Classical
7.7467	4.52912	13.7051	8.89931	12.4111	7.14688	5.49031	TCGA-19-5951-01	Classical
8.47723	5.76627	13.7382	9.63462	13.7211	6.73428	4.30847	TCGA-19-5952-01	Classical
8.47463	5.02577	13.6546	9.74373	13.1608	7.48532	6.27153	TCGA-19-5954-01	Classical
8.89173	5.90342	13.6874	9.43665	13.7068	6.48592	4.62541	TCGA-19-5955-01	Mesenchymal
8.68879	4.76212	13.6259	9.46183	9.67373	9.38196	5.02913	TCGA-19-5956-01	Proneural
8.2907	5.31885	13.4723	9.03086	12.584	6.67469	4.46941	TCGA-19-5958-01	Classical
8.29678	4.59889	13.6128	8.68573	12.9017	7.80039	4.21355	TCGA-19-5959-01	Classical
7.99066	4.9307	13.5281	8.35031	8.65741	8.3966	4.94722	TCGA-19-5960-01	Proneural
7.32541	5.52329	13.0946	7.09453	13.0822	6.30165	4.73663	TCGA-26-1438-01	Mesenchymal
8.32042	4.43067	13.3805	8.56038	13.5431	6.53587	3.97362	TCGA-26-1439-01	Classical
7.68261	4.75035	13.533	7.78783	10.809	5.95269	4.33977	TCGA-26-1440-01	Classical
8.27551	4.69081	12.8861	8.42887	8.54063	7.34372	5.03067	TCGA-26-1442-01	Proneural
7.734	4.60295	13.5767	8.02848	12.1456	5.47872	4.35721	TCGA-26-1443-01	Classical
7.12003	4.64291	12.6912	7.8272	11.2614	6.92102	4.63333	TCGA-26-1799-01	Neural
7.5681	4.93023	13.0026	8.3628	11.7405	5.78969	4.25188	TCGA-26-5132-01	Classical
7.59826	5.31421	12.5194	7.53314	9.55334	7.09026	4.26363	TCGA-26-5133-01	Proneural
7.56893	4.46937	12.3492	7.71766	11.943	7.85422	4.67701	TCGA-26-5134-01	Proneural
7.85175	4.56132	12.4785	7.92385	11.7769	7.03483	5.03909	TCGA-26-5135-01	Proneural
7.62508	6.37764	13.4719	6.44362	9.95257	5.57641	4.27003	TCGA-26-5136-01	Mesenchymal
7.81594	5.69122	10.9599	4.25213	7.86731	5.59728	6.48002	TCGA-26-5139-01	Mesenchymal
7.78149	4.81875	13.0423	7.76433	11.5266	6.65194	4.35621	TCGA-27-1830-01	Proneural
7.38203	4.94664	11.6431	7.96476	12.3628	5.82098	5.16002	TCGA-27-1831-01	Neural
7.45786	8.02454	12.7004	7.46971	13.2984	5.55082	4.03598	TCGA-27-1832-01	Mesenchymal
7.63504	4.45895	12.6927	8.60982	10.4361	6.83328	4.29166	TCGA-27-1833-01	Classical
8.16082	5.42852	12.513	7.35267	10.9555	6.20122	4.69311	TCGA-27-1834-01	Neural
7.78943	4.46448	13.1999	8.57262	9.7479	7.08452	5.11326	TCGA-27-1835-01	Classical
7.67742	4.57494	12.4495	8.23021	10.6732	7.38318	4.55463	TCGA-27-1836-01	Proneural
8.37066	4.48317	13.1732	9.03899	12.159	7.05982	5.22473	TCGA-27-1837-01	Classical
7.10219	5.50741	13.3387	7.27075	13.4774	6.24079	4.9515	TCGA-27-1838-01	Mesenchymal
7.29093	4.80052	12.1423	8.10139	10.8412	6.16697	4.18326	TCGA-27-2518-01	Neural
8.02562	5.63327	13.0932	8.32421	12.6619	6.4137	5.20753	TCGA-27-2519-01	Mesenchymal
8.34056	4.47443	12.965	8.04291	7.13212	7.26672	4.58016	TCGA-27-2521-01	Proneural
8.72239	4.39738	13.4473	9.08339	11.1685	7.54844	4.61521	TCGA-27-2523-01	Classical
8.26198	6.10079	13.2151	9.03127	12.1963	6.2518	4.1154	TCGA-27-2524-01	Mesenchymal
7.86507	5.0586	12.9376	8.2417	12.1747	6.576	4.67823	TCGA-27-2526-01	Neural
8.64954	4.9802	13.2392	8.64861	12.5328	6.3327	4.22352	TCGA-27-2527-01	Mesenchymal
7.51577	4.76344	13.4364	9.01101	11.1792	6.98965	5.36798	TCGA-27-2528-01	Classical
7.59031	4.67165	12.3982	7.34209	11.3187	5.44384	4.26538	TCGA-28-1745-01	Mesenchymal
8.21722	4.71089	12.1095	7.73097	12.1419	7.18657	4.74923	TCGA-28-1746-01	Proneural
8.22318	4.54679	12.8627	8.51705	12.0572	7.19174	4.9125	TCGA-28-1747-01	Classical
8.07739	4.28132	12.672	8.88811	11.2628	6.81288	4.26681	TCGA-28-1749-01	Classical
7.67768	5.58576	13.1444	7.79713	13.3268	6.30744	4.09497	TCGA-28-1750-01	Mesenchymal
7.90914	5.85766	12.8778	8.76156	12.8096	6.12321	4.53731	TCGA-28-1751-01	Mesenchymal
8.2659	4.72443	12.3763	7.61164	11.6672	5.95798	4.58472	TCGA-28-1752-01	Neural
8.79079	4.4746	13.3682	8.79783	11.8428	7.01018	4.79263	TCGA-28-1753-01	Mesenchymal
7.41485	4.65103	13.259	8.14912	10.932	6.09943	4.20325	TCGA-28-1755-01	Classical
8.27402	4.56517	11.3154	7.87222	8.0075	7.79319	4.48003	TCGA-28-1756-01	Proneural
8.28319	4.95555	12.8885	8.55962	12.232	5.77629	5.3297	TCGA-28-1757-01	Classical
8.14799	5.01227	12.9684	8.51267	12.9691	6.33103	4.91833	TCGA-28-1760-01	Classical
8.5704	5.60821	13.7208	8.41698	13.7189	6.79321	4.69798	TCGA-28-2501-01	Mesenchymal
8.60681	6.24216	13.2206	8.40898	13.111	6.44163	4.27177	TCGA-28-2502-01	Mesenchymal
9.14776	4.68947	11.6143	8.7647	13.0365	6.87987	4.26913	TCGA-28-2506-01	Neural
8.11515	6.74991	13.5394	8.96179	13.3839	5.67378	4.32326	TCGA-28-2509-01	Mesenchymal
8.50985	5.27059	12.885	8.48307	11.4598	7.23825	4.54025	TCGA-28-2510-01	Proneural
8.54014	5.77086	13.0318	8.30897	13.6313	5.83321	4.42638	TCGA-28-2513-01	Mesenchymal
8.49443	5.25732	13.3781	8.94348	11.2613	7.53201	4.12726	TCGA-28-2514-01	Classical
8.4637	4.34749	11.3626	8.88433	3.35261	5.29281	6.56203	TCGA-28-5204-01	Neural
6.64197	5.4032	10.3783	7.25998	6.33381	5.39895	6.29304	TCGA-28-5207-01	Mesenchymal
7.3278	5.61656	10.7834	5.35883	6.5434	5.89606	6.12415	TCGA-28-5208-01	Mesenchymal
7.7228	6.75575	10.2274	4.13267	4.84272	5.42457	6.32015	TCGA-28-5209-01	Mesenchymal
7.49341	5.27222	10.6484	4.34663	8.90789	5.48772	6.07341	TCGA-28-5213-01	Mesenchymal
7.94128	4.9226	11.1832	5.80121	5.86415	5.44237	5.98411	TCGA-28-5214-01	Mesenchymal
7.04278	5.43533	11.1135	4.23094	8.67694	5.56006	7.05622	TCGA-28-5215-01	Mesenchymal
8.43372	5.40653	9.90563	4.12117	6.42145	5.36728	7.18592	TCGA-28-5216-01	Mesenchymal
7.569	5.54546	11.8463	4.59341	7.27311	5.21357	6.63618	TCGA-28-5218-01	Mesenchymal
8.10112	4.76049	13.2844	9.26064	13.2067	6.50689	4.4507	TCGA-28-5219-01	Classical
7.48217	4.61157	12.936	8.61273	10.6092	7.03877	4.3282	TCGA-28-5220-01	Classical
8.45957	4.64138	13.747	10.0674	13.8275	7.65988	4.40917	TCGA-28-6450-01	Classical
7.73162	4.92964	12.6671	8.49583	11.0022	7.06025	4.79689	TCGA-32-1970-01	Classical
7.80423	5.25676	13.5657	9.13449	9.05865	5.20987	4.00409	TCGA-32-1973-01	Proneural
8.82779	4.54934	13.1264	8.31436	11.6842	7.35471	4.7147	TCGA-32-1976-01	Proneural
8.2902	4.43924	13.0705	8.9736	12.5421	5.96939	4.18034	TCGA-32-1977-01	Classical
7.82726	4.45258	13.2695	8.9726	9.52872	6.94179	4.34314	TCGA-32-1978-01	Classical
8.14639	4.9371	12.9815	8.56786	12.9676	6.88406	4.77005	TCGA-32-1979-01	Classical
8.20254	5.36956	13.353	8.8836	13.4119	6.61068	4.81511	TCGA-32-1980-01	Neural
7.96674	4.69276	12.8611	8.41883	13.053	5.92958	4.15262	TCGA-32-1982-01	Neural
8.21904	6.26383	13.6097	9.13449	13.4652	6.49651	4.2511	TCGA-32-1986-01	Mesenchymal
8.12423	5.88404	13.4873	8.74501	13.5676	5.50024	4.65945	TCGA-32-1987-01	Mesenchymal
8.58463	5.27454	13.5937	8.86368	12.7112	6.64737	4.66776	TCGA-32-1991-01	Classical
8.42337	6.52783	13.5776	9.19446	13.4602	5.34461	3.91907	TCGA-32-2491-01	Mesenchymal
8.66944	4.60101	13.4339	8.69698	12.2234	6.46871	4.58926	TCGA-32-2494-01	Mesenchymal
7.97587	5.43469	13.5011	9.18761	12.9998	6.53723	4.14421	TCGA-32-2495-01	Classical
9.31968	5.15163	13.7005	8.55078	11.8818	5.63791	6.96765	TCGA-32-2498-01	Mesenchymal
8.28727	5.26865	13.5555	8.51501	13.4613	6.42629	4.91053	TCGA-32-2615-01	Mesenchymal
8.86789	4.64147	13.7836	8.67742	11.4513	5.9837	4.93711	TCGA-32-2616-01	Mesenchymal
8.61953	6.25128	13.6828	8.49794	13.3022	5.87564	4.66274	TCGA-32-2632-01	Mesenchymal
8.38839	4.75134	13.2876	7.86809	10.9093	6.85631	5.27096	TCGA-32-2634-01	Proneural
8.65835	4.49963	13.7366	8.69837	13.4191	6.6975	4.53293	TCGA-32-2638-01	Classical
8.22138	4.91399	13.2153	7.3511	6.22868	6.86967	4.1219	TCGA-32-4208-01	Proneural
8.86034	4.73058	13.4487	9.90133	12.9416	6.05814	3.97225	TCGA-32-4209-01	Mesenchymal
7.84337	4.41743	12.424	7.61607	11.1655	6.74144	4.22805	TCGA-32-4210-01	Proneural
8.19038	5.8498	12.9795	8.2093	10.6187	6.33661	4.43343	TCGA-32-4211-01	Neural
8.74367	4.51173	13.3226	8.86651	13.5466	6.2471	4.58389	TCGA-32-4213-01	Mesenchymal
8.50704	4.5752	13.3262	9.46357	11.0846	6.71321	5.0674	TCGA-32-4719-01	Classical
7.22573	4.51986	12.7866	8.12489	9.39271	7.14157	4.21124	TCGA-32-5222-01	Proneural
8.4255	5.4012	13.0396	8.36685	11.4161	7.20835	4.50939	TCGA-41-2571-01	Proneural
7.998	4.48262	13.1226	9.00851	12.7	6.31369	4.34795	TCGA-41-2572-01	Classical
8.73027	5.37863	12.7831	8.56694	11.3974	8.0377	4.98603	TCGA-41-2573-01	Proneural
8.77515	5.02575	13.0542	8.11494	10.6977	7.55094	4.78419	TCGA-41-2575-01	Proneural
8.58321	4.71199	13.4633	8.69384	11.6371	7.10624	4.59719	TCGA-41-3392-01	Neural
8.84205	5.09886	13.0497	9.44121	11.5543	6.56523	4.56697	TCGA-41-3393-01	Mesenchymal
8.3564	5.21265	13.1939	8.44478	12.5625	6.49724	4.31914	TCGA-41-3915-01	Mesenchymal
8.9335	6.30001	13.4565	9.20623	13.3593	6.49007	4.11245	TCGA-41-4097-01	Mesenchymal
8.42352	5.04355	12.9289	9.02385	8.51289	8.84885	5.20246	TCGA-41-5651-01	Proneural
8.60071	7.59037	12.751	7.99431	4.76818	7.42739	4.99888	TCGA-76-4925-01	Proneural
7.73406	5.48979	13.0497	7.83982	13.0225	6.18075	4.46083	TCGA-76-4926-01	Classical
8.62337	4.55467	12.9002	8.02603	12.5547	7.10015	4.56561	TCGA-76-4927-01	Neural
7.63754	5.85487	12.8212	8.73499	12.6797	6.71548	4.70723	TCGA-76-4928-01	Classical
8.48711	4.79847	12.8015	7.78793	12.2726	6.84968	4.4801	TCGA-76-4929-01	Neural
7.27775	4.81078	13.1029	8.03306	11.7126	5.85957	4.09779	TCGA-76-4931-01	Classical
7.53536	5.39265	12.5584	7.38931	9.54553	7.06742	4.26006	TCGA-76-4932-01	Proneural
7.4388	4.54667	12.4072	7.86625	11.9203	7.87864	4.87005	TCGA-76-4934-01	Proneural
7.64785	4.50257	12.5638	7.68547	11.6572	6.80252	5.12301	TCGA-76-4935-01	Proneural
8.58036	4.61778	13.4082	8.73117	12.3617	8.27426	4.84541	TCGA-76-6191-01	Proneural
8.12423	5.00916	13.5139	8.87162	13.2313	7.31475	5.31654	TCGA-76-6192-01	Proneural
8.65988	6.11232	13.5652	8.26499	13.3964	6.48154	4.91866	TCGA-76-6193-01	Mesenchymal
8.24174	5.1739	13.6146	8.96588	14.0707	5.94523	4.23451	TCGA-76-6282-01	Mesenchymal
8.167	5.2764	13.2134	8.51243	13.1272	9.13057	4.85411	TCGA-76-6285-01	Proneural
8.28041	4.65628	13.5452	9.35256	12.0942	7.01309	4.24592	TCGA-81-5910-01	Classical
8.64831	4.70666	13.6945	10.3178	13.2907	8.52819	4.96348	TCGA-87-5896-01	Classical
	MET
	4.45895
	5.36333
	4.94664
	4.9949
	4.55056
	4.77778
	4.53932
	4.35889
	5.03307
	4.43403
	4.87168
	5.22175
	5.27222
	5.01227
	4.84049
	4.77009
	5.39265
	5.33662
	8.68576
	6.3673
	4.72478
	4.6349
	5.35815
	4.58262
	4.9307
	4.4746
	5.23322
	5.15163
	6.84892
	5.40749
	4.56835
	6.26383
	5.42982
	5.0586
	5.52713
	6.33161
	4.52912
	4.65213
	4.56078
	4.51888
	4.61157
	6.71661
	4.96655
	4.60101
	4.64147
	4.65123
	7.92639
	6.41368
	4.46475
	4.35628
	4.96454
	5.17432
	4.49962
	4.46727
	4.74409
	4.93641
	5.50741
	5.48979
	4.92964
	5.53471
	4.57251
	5.31421
	5.83047
	5.25061
	4.62584
	7.24909
	4.86752
	6.75601
	4.34718
	4.64464
	5.38237
	4.53795
	4.6627
	4.65578
	4.97889
	4.76418
	5.61656
	4.74901
	4.5752
	4.69467
	5.8304
	4.95555
	5.99498
	5.8498
	4.45023
	5.63567
	4.2246
	4.61933
	4.48953
	4.49963
	4.9802
	4.75035
	5.43852
	4.86906
	5.2764
	4.47165
	4.39663
	5.41152
	4.36211
	5.88404
	4.28132
	4.90188
	4.57494
	5.53324
	6.41514
	4.93023
	4.91438
	4.78606
	5.17504
	5.22098
	4.43954
	4.92927
	4.66969
	6.08909
	4.89366
	5.37266
	5.31885
	9.93211
	4.45258
	5.64566
	4.54014
	4.5286
	5.05668
	4.64256
	4.54997
	4.70324
	5.31933
	5.52685
	5.96746
	4.81323
	5.50032
	4.81056
	4.70856
	11.3355
	5.19523
	4.54679
	10.2301
	4.72514
	4.49909
	4.50775
	5.86331
	4.56201
	5.12552
	5.14598
	4.61357
	4.46284
	4.47901
	4.79526
	8.5957
	4.71637
	4.97745
	4.60111
	4.5
	4.76049
	4.55028
	5.07563
	4.474
	4.64879
	4.54667
	4.51986
	7.69004
	4.73058
	5.61386
	4.61778
	9.04336
	4.45617
	7.21309
	5.0148
	4.64291
	4.67797
	6.21422
	5.52548
	6.10079
	4.56534
	5.43533
	5.8015
	4.95633
	4.62353
	4.59031
	4.51173
	4.63828
	5.26679
	6.24216
	6.76489
	6.30001
	5.55767
	4.51448
	4.45219
	7.80072
	5.38915
	4.71107
	4.76344
	5.19284
	7.23955
	4.41743
	4.56517
	5.37433
	4.75925
	5.78857
	4.65219
	4.71923
	5.36956
	7.26175
	4.58246
	4.46937
	4.79596
	4.43289
	6.00869
	6.75575
	4.79847
	5.19166
	6.38092
	4.83617
	4.68947
	4.97568
	4.74253
	7.60675
	5.84218
	4.40896
	4.59976
	4.74379
	6.25128
	6.94437
	4.37533
	5.90342
	4.91765
	5.98618
	5.84814
	5.00754
	6.48545
	4.80052
	5.41177
	7.57199
	5.98295
	4.51745
	4.4448
	5.42721
	4.84437
	6.48298
	4.51401
	4.36695
	5.01013
	4.71089
	4.47443
	4.69081
	5.75236
	5.15554
	5.23255
	5.45074
	4.67782
	5.3759
	4.46624
	5.4012
	5.80153
	4.61537
	4.91068
	6.11232
	8.34344
	5.12371
	6.22764
	5.02575
	4.56001
	4.41399
	8.02454
	5.36489
	4.82643
	5.54546
	4.57393
	5.07837
	4.50257
	8.8483
	4.52973
	5.83991
	4.82446
	4.54876
	4.91399
	4.52887
	4.60766
	5.43936
	4.62847
	4.97391
	4.48937
	4.96163
	4.9047
	4.50778
	4.54072
	5.69122
	4.42999
	4.65628
	5.09886
	4.9226
	4.50461
	4.95597
	4.53678
	5.26865
	5.42852
	5.09524
	4.6411
	4.57916
	5.94466
	5.57214
	7.69626
	4.44325
	4.6513
	4.84948
	4.63532
	6.27502
	4.48643
	4.45033
	7.57614
	5.2396
	5.00235
	5.09844
	5.38118
	5.28246
	4.60356
	4.65275
	5.95593
	4.34749
	4.64449
	5.38204
	6.10023
	5.55358
	4.43067
	5.67097
	4.81078
	4.61282
	4.72093
	5.92667
	4.64138
	6.26166
	4.7488
	5.24543
	6.23286
	4.86108
	5.73054
	5.85487
	4.84658
	4.98946
	6.80494
	5.2512
	4.64894
	5.58576
	7.64647
	4.87813
	4.56793
	4.90725
	5.1739
	4.52561
	5.3718
	5.02577
	4.64703
	5.49968
	4.77176
	6.45157
	4.9371
	5.23643
	4.70666
	4.57099
	5.27472
	5.37863
	4.60919
	5.05852
	5.38697
	4.73709
	5.34562
	4.40603
	4.52522
	4.65437
	7.59037
	5.90256
	5.26051
	4.60295
	4.72966
	4.72443
	4.74134
	4.33134
	5.25732
	4.73771
	5.50647
	5.04471
	4.7661
	5.31316
	6.15998
	5.26964
	5.25676
	6.28778
	5.35115
	4.7592
	5.8401
	5.34687
	5.27059
	4.80296
	5.04355
	5.00916
	5.59314
	5.86757
	4.77227
	5.43973
	4.43924
	4.49721
	5.27454
	5.31943
	6.21399
	5.42284
	10.2656
	5.94314
	4.69276
	4.56132
	6.32342
	5.62308
	5.40653
	5.04096
	4.3667
	4.5115
	5.9897
	4.51
	4.60167
	4.71199
	5.70768
	4.83153
	4.94929
	4.70298
	4.46448
	4.50419
	5.02435
	5.29256
	4.41194
	4.47796
	5.80108
	4.51617
	6.36419
	6.74991
	6.37764
	4.48136
	4.59889
	4.48938
	5.37163
	5.48183
	5.24926
	4.55794
	4.58787
	4.539
	4.64407
	7.45861
	4.39738
	4.59967
	5.21265
	4.86996
	4.41162
	5.51936
	4.74798
	4.50615
	4.75262
	4.43587
	4.17972
	5.19641
	5.4615
	7.67222
	5.76627
	4.75134
	6.29795
	5.4032
	6.63311
	6.21136
	5.52329
	5.77086
	5.85766
	4.79505
	5.43469
	4.55744
	6.06661
	4.81875
	5.91697
	4.60088
	4.65103
	5.44568
	4.67819
	4.58327
	4.70598
	4.82485
	5.28119
	4.53074
	4.4939
	4.54595
	4.71973
	5.27761
	4.42163
	4.55467
	4.54105
	4.7002
	4.75077
	4.84072
	4.86564
	4.48262
	7.42776
	4.96012
	4.39502
	5.69833
	4.83964
	5.15171
	4.55582
	5.48075
	5.60821
	4.84249
	4.57883
	4.54934
	5.63327
	4.62042
	4.72356
	5.32535
	5.82087
	4.61844
	4.57904
	5.35229
	4.73699
	4.91752
	4.69998
	4.76212
	4.48317
	5.3458
	4.40649
	4.67165
	5.41222
	6.52783
	5.13541
	5.22576
	4.43332
	5.7717
	5.69387
	5.5456
	5.60388
	6.25318
	9.18449
	4.83741
	4.59413
	4.96546
	5.19442
	6.85947
	MET
	4.45895
	5.36333
	4.94664
	4.9949
	4.55056
	4.77778
	4.53932
	4.35889
	5.03307
	4.43403
	4.87168
	5.22175
	5.27222
	5.01227
	4.84049
	4.77009
	5.39265
	5.33662
	8.68576
	6.3673
	4.72478
	4.6349
	5.35815
	4.58262
	4.9307
	4.4746
	5.23322
	5.15163
	6.84892
	5.40749
	4.56835
	6.26383
	5.42982
	5.0586
	5.52713
	6.33161
	4.52912
	4.65213
	4.56078
	4.51888
	4.61157
	6.71661
	4.96655
	4.60101
	4.64147
	4.65123
	7.92639
	6.41368
	4.46475
	4.35628
	4.96454
	5.17432
	4.49962
	4.46727
	4.74409
	4.93641
	5.50741
	5.48979
	4.92964
	5.53471
	4.57251
	5.31421
	5.83047
	5.25061
	4.62584
	7.24909
	4.86752
	6.75601
	4.34718
	4.64464
	5.38237
	4.53795
	4.6627
	4.65578
	4.97889
	4.76418
	5.61656
	4.74901
	4.5752
	4.69467
	5.8304
	4.95555
	5.99498
	5.8498
	4.45023
	5.63567
	4.2246
	4.61933
	4.48953
	4.49963
	4.9802
	4.75035
	5.43852
	4.86906
	5.2764
	4.47165
	4.39663
	5.41152
	4.36211
	5.88404
	4.28132
	4.90188
	4.57494
	5.53324
	6.41514
	4.93023
	4.91438
	4.78606
	5.17504
	5.22098
	4.43954
	4.92927
	4.66969
	6.08909
	4.89366
	5.37266
	5.31885
	9.93211
	4.45258
	5.64566
	4.54014
	4.5286
	5.05668
	4.64256
	4.54997
	4.70324
	5.31933
	5.52685
	5.96746
	4.81323
	5.50032
	4.81056
	4.70856
	11.3355
	5.19523
	4.54679
	10.2301
	4.72514
	4.49909
	4.50775
	5.86331
	4.56201
	5.12552
	5.14598
	4.61357
	4.46284
	4.47901
	4.79526
	8.5957
	4.71637
	4.97745
	4.60111
	4.5
	4.76049
	4.55028
	5.07563
	4.474
	4.64879
	4.54667
	4.51986
	7.69004
	4.73058
	5.61386
	4.61778
	9.04336
	4.45617
	7.21309
	5.0148
	4.64291
	4.67797
	6.21422
	5.52548
	6.10079
	4.56534
	5.43533
	5.8015
	4.95633
	4.62353
	4.59031
	4.51173
	4.63828
	5.26679
	6.24216
	6.76489
	6.30001
	5.55767
	4.51448
	4.45219
	7.80072
	5.38915
	4.71107
	4.76344
	5.19284
	7.23955
	4.41743
	4.56517
	5.37433
	4.75925
	5.78857
	4.65219
	4.71923
	5.36956
	7.26175
	4.58246
	4.46937
	4.79596
	4.43289
	6.00869
	6.75575
	4.79847
	5.19166
	6.38092
	4.83617
	4.68947
	4.97568
	4.74253
	7.60675
	5.84218
	4.40896
	4.59976
	4.74379
	6.25128
	6.94437
	4.37533
	5.90342
	4.91765
	5.98618
	5.84814
	5.00754
	6.48545
	4.80052
	5.41177
	7.57199
	5.98295
	4.51745
	4.4448
	5.42721
	4.84437
	6.48298
	4.51401
	4.36695
	5.01013
	4.71089
	4.47443
	4.69081
	5.75236
	5.15554
	5.23255
	5.45074
	4.67782
	5.3759
	4.46624
	5.4012
	5.80153
	4.61537
	4.91068
	6.11232
	8.34344
	5.12371
	6.22764
	5.02575
	4.56001
	4.41399
	8.02454
	5.36489
	4.82643
	5.54546
	4.57393
	5.07837
	4.50257
	8.8483
	4.52973
	5.83991
	4.82446
	4.54876
	4.91399
	4.52887
	4.60766
	5.43936
	4.62847
	4.97391
	4.48937
	4.96163
	4.9047
	4.50778
	4.54072
	5.69122
	4.42999
	4.65628
	5.09886
	4.9226
	4.50461
	4.95597
	4.53678
	5.26865
	5.42852
	5.09524
	4.6411
	4.57916
	5.94466
	5.57214
	7.69626
	4.44325
	4.6513
	4.84948
	4.63532
	6.27502
	4.48643
	4.45033
	7.57614
	5.2396
	5.00235
	5.09844
	5.38118
	5.28246
	4.60356
	4.65275
	5.95593
	4.34749
	4.64449
	5.38204
	6.10023
	5.55358
	4.43067
	5.67097
	4.81078
	4.61282
	4.72093
	5.92667
	4.64138
	6.26166
	4.7488
	5.24543
	6.23286
	4.86108
	5.73054
	5.85487
	4.84658
	4.98946
	6.80494
	5.2512
	4.64894
	5.58576
	7.64647
	4.87813
	4.56793
	4.90725
	5.1739
	4.52561
	5.3718
	5.02577
	4.64703
	5.49968
	4.77176
	6.45157
	4.9371
	5.23643
	4.70666
	4.57099
	5.27472
	5.37863
	4.60919
	5.05852
	5.38697
	4.73709
	5.34562
	4.40603
	4.52522
	4.65437
	7.59037
	5.90256
	5.26051
	4.60295
	4.72966
	4.72443
	4.74134
	4.33134
	5.25732
	4.73771
	5.50647
	5.04471
	4.7661
	5.31316
	6.15998
	5.26964
	5.25676
	6.28778
	5.35115
	4.7592
	5.8401
	5.34687
	5.27059
	4.80296
	5.04355
	5.00916
	5.59314
	5.86757
	4.77227
	5.43973
	4.43924
	4.49721
	5.27454
	5.31943
	6.21399
	5.42284
	10.2656
	5.94314
	4.69276
	4.56132
	6.32342
	5.62308
	5.40653
	5.04096
	4.3667
	4.5115
	5.9897
	4.51
	4.60167
	4.71199
	5.70768
	4.83153
	4.94929
	4.70298
	4.46448
	4.50419
	5.02435
	5.29256
	4.41194
	4.47796
	5.80108
	4.51617
	6.36419
	6.74991
	6.37764
	4.48136
	4.59889
	4.48938
	5.37163
	5.48183
	5.24926
	4.55794
	4.58787
	4.539
	4.64407
	7.45861
	4.39738
	4.59967
	5.21265
	4.86996
	4.41162
	5.51936
	4.74798
	4.50615
	4.75262
	4.43587
	4.17972
	5.19641
	5.4615
	7.67222
	5.76627
	4.75134
	6.29795
	5.4032
	6.63311
	6.21136
	5.52329
	5.77086
	5.85766
	4.79505
	5.43469
	4.55744
	6.06661
	4.81875
	5.91697
	4.60088
	4.65103
	5.44568
	4.67819
	4.58327
	4.70598
	4.82485
	5.28119
	4.53074
	4.4939
	4.54595
	4.71973
	5.27761
	4.42163
	4.55467
	4.54105
	4.7002
	4.75077
	4.84072
	4.86564
	4.48262
	7.42776
	4.96012
	4.39502
	5.69833
	4.83964
	5.15171
	4.55582
	5.48075
	5.60821
	4.84249
	4.57883
	4.54934
	5.63327
	4.62042
	4.72356
	5.32535
	5.82087
	4.61844
	4.57904
	5.35229
	4.73699
	4.91752
	4.69998
	4.76212
	4.48317
	5.3458
	4.40649
	4.67165
	5.41222
	6.52783
	5.13541
	5.22576
	4.43332
	5.7717
	5.69387
	5.5456
	5.60388
	6.25318
	9.18449
	4.83741
	4.59413
	4.96546
	5.19442
	6.85947
	MET
	4.45895
	5.36333
	4.94664
	4.9949
	4.55056
	4.77778
	4.53932
	4.35889
	5.03307
	4.43403
	4.87168
	5.22175
	5.27222
	5.01227
	4.84049
	4.77009
	5.39265
	5.33662
	8.68576
	6.3673
	4.72478
	4.6349
	5.35815
	4.58262
	4.9307
	4.4746
	5.23322
	5.15163
	6.84892
	5.40749
	4.56835
	6.26383
	5.42982
	5.0586
	5.52713
	6.33161
	4.52912
	4.65213
	4.56078
	4.51888
	4.61157
	6.71661
	4.96655
	4.60101
	4.64147
	4.65123
	7.92639
	6.41368
	4.46475
	4.35628
	4.96454
	5.17432
	4.49962
	4.46727
	4.74409
	4.93641
	5.50741
	5.48979
	4.92964
	5.53471
	4.57251
	5.31421
	5.83047
	5.25061
	4.62584
	7.24909
	4.86752
	6.75601
	4.34718
	4.64464
	5.38237
	4.53795
	4.6627
	4.65578
	4.97889
	4.76418
	5.61656
	4.74901
	4.5752
	4.69467
	5.8304
	4.95555
	5.99498
	5.8498
	4.45023
	5.63567
	4.2246
	4.61933
	4.48953
	4.49963
	4.9802
	4.75035
	5.43852
	4.86906
	5.2764
	4.47165
	4.39663
	5.41152
	4.36211
	5.88404
	4.28132
	4.90188
	4.57494
	5.53324
	6.41514
	4.93023
	4.91438
	4.78606
	5.17504
	5.22098
	4.43954
	4.92927
	4.66969
	6.08909
	4.89366
	5.37266
	5.31885
	9.93211
	4.45258
	5.64566
	4.54014
	4.5286
	5.05668
	4.64256
	4.54997
	4.70324
	5.31933
	5.52685
	5.96746
	4.81323
	5.50032
	4.81056
	4.70856
	11.3355
	5.19523
	4.54679
	10.2301
	4.72514
	4.49909
	4.50775
	5.86331
	4.56201
	5.12552
	5.14598
	4.61357
	4.46284
	4.47901
	4.79526
	8.5957
	4.71637
	4.97745
	4.60111
	4.5
	4.76049
	4.55028
	5.07563
	4.474
	4.64879
	4.54667
	4.51986
	7.69004
	4.73058
	5.61386
	4.61778
	9.04336
	4.45617
	7.21309
	5.0148
	4.64291
	4.67797
	6.21422
	5.52548
	6.10079
	4.56534
	5.43533
	5.8015
	4.95633
	4.62353
	4.59031
	4.51173
	4.63828
	5.26679
	6.24216
	6.76489
	6.30001
	5.55767
	4.51448
	4.45219
	7.80072
	5.38915
	4.71107
	4.76344
	5.19284
	7.23955
	4.41743
	4.56517
	5.37433
	4.75925
	5.78857
	4.65219
	4.71923
	5.36956
	7.26175
	4.58246
	4.46937
	4.79596
	4.43289
	6.00869
	6.75575
	4.79847
	5.19166
	6.38092
	4.83617
	4.68947
	4.97568
	4.74253
	7.60675
	5.84218
	4.40896
	4.59976
	4.74379
	6.25128
	6.94437
	4.37533
	5.90342
	4.91765
	5.98618
	5.84814
	5.00754
	6.48545
	4.80052
	5.41177
	7.57199
	5.98295
	4.51745
	4.4448
	5.42721
	4.84437
	6.48298
	4.51401
	4.36695
	5.01013
	4.71089
	4.47443
	4.69081
	5.75236
	5.15554
	5.23255
	5.45074
	4.67782
	5.3759
	4.46624
	5.4012
	5.80153
	4.61537
	4.91068
	6.11232
	8.34344
	5.12371
	6.22764
	5.02575
	4.56001
	4.41399
	8.02454
	5.36489
	4.82643
	5.54546
	4.57393
	5.07837
	4.50257
	8.8483
	4.52973
	5.83991
	4.82446
	4.54876
	4.91399
	4.52887
	4.60766
	5.43936
	4.62847
	4.97391
	4.48937
	4.96163
	4.9047
	4.50778
	4.54072
	5.69122
	4.42999
	4.65628
	5.09886
	4.9226
	4.50461
	4.95597
	4.53678
	5.26865
	5.42852
	5.09524
	4.6411
	4.57916
	5.94466
	5.57214
	7.69626
	4.44325
	4.6513
	4.84948
	4.63532
	6.27502
	4.48643
	4.45033
	7.57614
	5.2396
	5.00235
	5.09844
	5.38118
	5.28246
	4.60356
	4.65275
	5.95593
	4.34749
	4.64449
	5.38204
	6.10023
	5.55358
	4.43067
	5.67097
	4.81078
	4.61282
	4.72093
	5.92667
	4.64138
	6.26166
	4.7488
	5.24543
	6.23286
	4.86108
	5.73054
	5.85487
	4.84658
	4.98946
	6.80494
	5.2512
	4.64894
	5.58576
	7.64647
	4.87813
	4.56793
	4.90725
	5.1739
	4.52561
	5.3718
	5.02577
	4.64703
	5.49968
	4.77176
	6.45157
	4.9371
	5.23643
	4.70666
	4.57099
	5.27472
	5.37863
	4.60919
	5.05852
	5.38697
	4.73709
	5.34562
	4.40603
	4.52522
	4.65437
	7.59037
	5.90256
	5.26051
	4.60295
	4.72966
	4.72443
	4.74134
	4.33134
	5.25732
	4.73771
	5.50647
	5.04471
	4.7661
	5.31316
	6.15998
	5.26964
	5.25676
	6.28778
	5.35115
	4.7592
[truncated: 32,550 more rows]
