# Supplementary material for: ME2 Promotes Proneural–Mesenchymal Transition and Lipogenesis in Glioblastoma
Source: Front Oncol. 2021 Jul 23;11:715593. doi: 10.3389/fonc.2021.715593 (PMC8351415; doi:10.3389/fonc.2021.715593)
Supplement: Supplementary file 3 [file Table_2.xlsx]

## Sheet: Sheet1
ME2	ACLY	ACSS2	sampleID	GeneExp_Subtype
6.17799	6.95892	3.69632	TCGA-02-0001-01	Classical
8.21002	7.9079	3.67566	TCGA-02-0003-01	Proneural
7.62702	8.24816	3.93681	TCGA-02-0004-01	Mesenchymal
8.25356	8.29122	3.92265	TCGA-02-0007-01	Proneural
8.17142	8.26214	3.85497	TCGA-02-0009-01	Classical
8.05551	6.61179	3.73211	TCGA-02-0010-01	Proneural
9.7624	9.35176	3.9145	TCGA-02-0011-01	Proneural
8.36332	9.02316	3.96891	TCGA-02-0014-01	Proneural
8.62611	8.93934	3.78896	TCGA-02-0015-01	Classical
7.93689	8.30838	3.77624	TCGA-02-0016-01	Classical
7.36071	10.2812	3.7094	TCGA-02-0021-01	Classical
7.19378	7.90842	3.8178	TCGA-02-0023-01	Classical
8.98329	9.17529	4.1417	TCGA-02-0024-01	Proneural
6.81437	7.20746	3.74221	TCGA-02-0025-01	Mesenchymal
7.93083	8.7062	3.86252	TCGA-02-0026-01	Proneural
8.08519	8.24436	3.89204	TCGA-02-0027-01	Classical
7.86353	7.4494	3.90638	TCGA-02-0028-01	Proneural
7.53969	6.58155	3.81191	TCGA-02-0033-01	Mesenchymal
5.01748	6.36078	4.05676	TCGA-02-0034-01	Mesenchymal
8.46669	9.72732	3.73804	TCGA-02-0038-01	Classical
7.59859	8.39271	3.73071	TCGA-02-0039-01	Mesenchymal
7.53189	8.38204	3.88291	TCGA-02-0043-01	Classical
7.89497	7.69451	3.69913	TCGA-02-0046-01	Proneural
8.60217	8.87197	4.31834	TCGA-02-0047-01	Proneural
8.74938	8.89763	3.57067	TCGA-02-0048-01	Proneural
7.06846	7.85615	3.56563	TCGA-02-0051-01	Mesenchymal
7.63576	8.37107	3.89982	TCGA-02-0052-01	Neural
7.15206	5.80968	3.6472	TCGA-02-0054-01	Mesenchymal
7.34107	7.7871	4.09	TCGA-02-0057-01	Neural
8.31578	7.12882	3.98699	TCGA-02-0058-01	Proneural
7.9346	7.6342	3.72382	TCGA-02-0059-01	Mesenchymal
8.25114	8.44483	3.66934	TCGA-02-0060-01	Proneural
9.00777	8.47526	3.75959	TCGA-02-0064-01	Mesenchymal
8.39409	8.51997	3.8255	TCGA-02-0068-01	Classical
8.34849	8.55533	3.70561	TCGA-02-0069-01	Proneural
8.36844	8.49959	4.25962	TCGA-02-0070-01	Classical
8.81864	9.21652	3.71456	TCGA-02-0071-01	Classical
9.25042	9.30829	3.82989	TCGA-02-0074-01	Proneural
8.19621	8.94613	3.97563	TCGA-02-0075-01	Mesenchymal
6.30012	6.23024	3.65858	TCGA-02-0079-01	Mesenchymal
7.81948	8.09375	3.66318	TCGA-02-0080-01	Proneural
8.61548	9.10987	3.75211	TCGA-02-0083-01	Neural
7.91566	8.14698	3.62441	TCGA-02-0084-01	Proneural
7.81464	8.22679	3.6685	TCGA-02-0085-01	Mesenchymal
8.62123	8.39564	3.63533	TCGA-02-0086-01	Mesenchymal
7.1395	7.21525	3.78145	TCGA-02-0087-01	Proneural
8.45512	8.33074	4.04818	TCGA-02-0089-01	Neural
8.52132	8.39276	3.73267	TCGA-02-0099-01	Mesenchymal
8.38677	9.15487	3.68826	TCGA-02-0102-01	Classical
8.2356	8.13413	3.69874	TCGA-02-0104-01	Proneural
7.37974	8.23573	3.68471	TCGA-02-0106-01	Mesenchymal
8.79038	8.35691	3.78248	TCGA-02-0107-01	Mesenchymal
7.99817	8.03216	3.83952	TCGA-02-0111-01	Mesenchymal
9.29256	8.46392	3.63911	TCGA-02-0113-01	Neural
8.61216	8.72195	3.72952	TCGA-02-0114-01	Proneural
8.16412	8.49993	3.59765	TCGA-02-0115-01	Neural
8.44713	9.39062	3.77473	TCGA-02-0116-01	Mesenchymal
7.77848	7.82766	3.78098	TCGA-02-0258-01	Proneural
6.94131	8.24251	3.71241	TCGA-02-0260-01	Classical
6.76401	7.5748	3.64813	TCGA-02-0266-01	Classical
6.98763	8.32382	3.82807	TCGA-02-0269-01	Classical
8.36837	8.43808	3.80944	TCGA-02-0271-01	Classical
8.22998	8.91813	3.91834	TCGA-02-0281-01	Proneural
7.65349	8.01335	3.86701	TCGA-02-0285-01	Classical
7.21891	7.76239	3.99605	TCGA-02-0289-01	Classical
6.3315	7.86301	3.61519	TCGA-02-0290-01	Classical
7.15438	8.26283	5.01504	TCGA-02-0317-01	Classical
7.19231	7.885	3.76103	TCGA-02-0321-01	Proneural
5.37321	6.05105	3.75958	TCGA-02-0324-01	Neural
7.73744	8.40503	3.64506	TCGA-02-0325-01	Proneural
5.28123	6.3422	3.94304	TCGA-02-0326-01	Mesenchymal
7.56187	7.33271	3.78902	TCGA-02-0330-01	Mesenchymal
6.28029	6.58331	3.88227	TCGA-02-0332-01	Mesenchymal
6.30767	7.26641	3.75357	TCGA-02-0333-01	Classical
7.37341	7.70711	3.6175	TCGA-02-0337-01	Mesenchymal
7.24825	8.97101	3.94048	TCGA-02-0338-01	Proneural
6.80855	8.42225	3.9399	TCGA-02-0339-01	Proneural
8.15632	8.98183	3.89636	TCGA-02-0422-01	Classical
8.52636	8.73955	3.62562	TCGA-02-0430-01	Classical
7.5631	7.77153	3.9272	TCGA-02-0432-01	Proneural
8.2343	9.22549	3.92493	TCGA-02-0439-01	Proneural
8.63435	8.64001	3.79212	TCGA-02-0440-01	Proneural
8.79252	8.55322	3.59312	TCGA-02-0446-01	Proneural
8.44267	8.38955	3.8734	TCGA-02-0451-01	Neural
7.81789	9.07756	3.85603	TCGA-02-0456-01	Mesenchymal
8.11471	8.82907	3.74899	TCGA-02-2466-01	Proneural
7.99555	8.21987	3.66933	TCGA-02-2470-01	Mesenchymal
8.58371	8.64623	4.11845	TCGA-02-2483-01	Proneural
8.4515	8.68539	3.84915	TCGA-02-2485-01	Classical
8.32782	8.24995	3.67591	TCGA-02-2486-01	Mesenchymal
8.60318	8.50692	3.75708	TCGA-06-0122-01	Mesenchymal
8.23778	8.71751	3.87356	TCGA-06-0124-01	Mesenchymal
8.28093	8.81398	3.65529	TCGA-06-0125-01	Classical
8.04284	8.32022	3.65026	TCGA-06-0126-01	Classical
7.00075	7.69689	3.66522	TCGA-06-0127-01	Classical
8.60085	8.01336	3.68545	TCGA-06-0128-01	Proneural
8.42825	8.62621	4.23813	TCGA-06-0129-01	Proneural
8.64557	8.22841	3.75014	TCGA-06-0130-01	Mesenchymal
8.30324	6.87087	3.63137	TCGA-06-0132-01	Neural
7.94528	7.09882	3.77032	TCGA-06-0133-01	Neural
7.3358	8.20074	3.73785	TCGA-06-0137-01	Classical
7.94296	7.53724	3.69649	TCGA-06-0138-01	Neural
9.50941	7.61969	3.80587	TCGA-06-0139-01	Mesenchymal
7.76294	8.63292	3.89954	TCGA-06-0140-01	Mesenchymal
8.55484	7.12397	3.77215	TCGA-06-0141-01	Mesenchymal
7.76535	6.79082	3.70169	TCGA-06-0142-01	Neural
8.75925	8.63401	3.71914	TCGA-06-0143-01	Mesenchymal
7.92104	8.26427	3.64516	TCGA-06-0145-01	Classical
7.91739	7.83005	3.89629	TCGA-06-0146-01	Proneural
8.51165	7.6156	3.65696	TCGA-06-0147-01	Mesenchymal
8.01315	8.77953	3.61399	TCGA-06-0148-01	Classical
7.14072	7.86049	3.65169	TCGA-06-0149-01	Mesenchymal
6.87654	7.66176	3.73497	TCGA-06-0152-01	Mesenchymal
8.12921	8.12214	3.72756	TCGA-06-0154-01	Mesenchymal
7.05702	7.82587	3.84094	TCGA-06-0155-01	Mesenchymal
8.39941	8.18554	3.94397	TCGA-06-0156-01	Proneural
8.43846	8.56277	3.64606	TCGA-06-0157-01	Classical
8.07811	8.1374	3.67182	TCGA-06-0158-01	Classical
7.49878	6.98699	3.71631	TCGA-06-0160-01	Neural
7.8294	6.98146	3.77351	TCGA-06-0162-01	Neural
8.53657	7.86207	3.75545	TCGA-06-0164-01	Mesenchymal
8.27822	7.46977	3.70153	TCGA-06-0166-01	Proneural
7.60533	7.07478	4.22667	TCGA-06-0167-01	Neural
7.81378	7.44608	3.86195	TCGA-06-0168-01	Mesenchymal
7.62423	7.21956	3.87783	TCGA-06-0169-01	Mesenchymal
8.16398	7.33018	3.60507	TCGA-06-0171-01	Neural
8.52182	8.44667	3.7258	TCGA-06-0173-01	Neural
8.56819	8.57214	3.83821	TCGA-06-0174-01	Proneural
8.09883	8.58259	3.785	TCGA-06-0175-01	Mesenchymal
8.34103	8.14296	3.74443	TCGA-06-0176-01	Mesenchymal
8.19513	8.17391	3.86172	TCGA-06-0177-01	Proneural
7.37136	7.53081	3.99581	TCGA-06-0178-01	Neural
8.37773	7.71369	3.7207	TCGA-06-0179-01	Neural
8.04837	8.49638	3.7345	TCGA-06-0182-01	Neural
7.90381	7.21601	3.81373	TCGA-06-0184-01	Mesenchymal
7.49918	7.53708	3.63072	TCGA-06-0185-01	Neural
8.38612	8.41504	3.7444	TCGA-06-0187-01	Classical
8.77394	8.37121	3.6785	TCGA-06-0188-01	Neural
8.16459	7.89069	3.72874	TCGA-06-0189-01	Mesenchymal
8.38856	7.89103	3.75187	TCGA-06-0190-01	Mesenchymal
8.2169	8.37503	3.88442	TCGA-06-0192-01	Mesenchymal
8.80042	8.38459	3.63217	TCGA-06-0194-01	Mesenchymal
7.87321	7.70503	3.73158	TCGA-06-0195-01	Neural
8.18105	7.89848	3.90038	TCGA-06-0197-01	Mesenchymal
7.40988	6.93579	3.72743	TCGA-06-0201-01	Mesenchymal
7.59735	6.99272	3.71605	TCGA-06-0206-01	Mesenchymal
8.40621	8.05379	3.88071	TCGA-06-0208-01	Neural
8.01268	8.15827	3.78393	TCGA-06-0210-01	Mesenchymal
8.1787	8.35833	3.73795	TCGA-06-0211-01	Classical
6.74698	6.92588	4.08503	TCGA-06-0213-01	Neural
8.39128	8.54247	3.79948	TCGA-06-0214-01	Neural
8.1575	9.11297	4.01311	TCGA-06-0216-01	Proneural
7.14143	7.69913	3.63189	TCGA-06-0219-01	Neural
7.67899	6.77887	3.67878	TCGA-06-0221-01	Neural
6.72682	7.47858	3.86949	TCGA-06-0237-01	Neural
7.52177	7.7086	3.90553	TCGA-06-0238-01	Proneural
6.88391	6.52781	3.89784	TCGA-06-0240-01	Neural
8.21245	8.63892	3.94667	TCGA-06-0241-01	Proneural
8.49718	8.9253	3.86445	TCGA-06-0394-01	Classical
8.49959	8.5869	3.92879	TCGA-06-0397-01	Mesenchymal
8.70107	8.86614	3.74854	TCGA-06-0402-01	Classical
8.60873	8.75287	3.70385	TCGA-06-0409-01	Mesenchymal
8.23469	9.02572	3.8309	TCGA-06-0410-01	Proneural
8.53189	8.97243	3.56506	TCGA-06-0412-01	Mesenchymal
8.11398	8.72274	4.05969	TCGA-06-0413-01	Proneural
8.34364	8.98444	3.70264	TCGA-06-0414-01	Proneural
8.78785	8.67653	3.96341	TCGA-06-0644-01	Mesenchymal
8.50756	9.04145	4.01241	TCGA-06-0645-01	Mesenchymal
8.28011	8.64588	3.73613	TCGA-06-0646-01	Proneural
7.26263	8.7583	3.87845	TCGA-06-0648-01	Proneural
7.96492	7.5959	3.82405	TCGA-06-0649-01	Neural
7.94322	8.8767	4.1473	TCGA-06-0650-01	Mesenchymal
8.09827	8.65363	3.85882	TCGA-06-0686-01	Proneural
7.30463	7.46512	3.82097	TCGA-06-0743-01	Classical
7.11594	7.55643	5.85014	TCGA-06-0744-01	Classical
8.00151	7.91122	3.76001	TCGA-06-0745-01	Proneural
7.60723	7.66237	3.70385	TCGA-06-0747-01	Classical
7.28449	7.30002	3.62043	TCGA-06-0749-01	Neural
7.92905	7.81371	3.79624	TCGA-06-0750-01	Mesenchymal
8.51483	8.31583	3.80856	TCGA-06-0875-01	Proneural
7.74312	8.1053	3.75124	TCGA-06-0876-01	Classical
7.75346	7.74504	3.7983	TCGA-06-0877-01	Classical
8.25934	8.28495	3.77225	TCGA-06-0878-01	Mesenchymal
8.41577	8.08125	3.85898	TCGA-06-0879-01	Classical
9.40491	7.64229	3.86682	TCGA-06-0881-01	Mesenchymal
8.2634	6.98786	4.16635	TCGA-06-0882-01	Neural
7.53663	7.6931	3.66923	TCGA-06-0939-01	Neural
7.98388	6.21956	3.65497	TCGA-06-1084-01	Mesenchymal
7.03582	6.46852	3.63663	TCGA-06-1086-01	Mesenchymal
8.77353	7.97917	3.7391	TCGA-06-1087-01	Proneural
7.76898	8.6002	3.66413	TCGA-06-1800-01	Mesenchymal
7.85907	8.85942	3.72029	TCGA-06-1801-01	Proneural
8.07791	8.2955	3.67156	TCGA-06-1802-01	Mesenchymal
7.78352	8.19868	4.165	TCGA-06-1804-01	Classical
8.70401	7.90804	3.68499	TCGA-06-1805-01	Proneural
8.52451	8.34631	3.70938	TCGA-06-2557-01	Mesenchymal
8.16308	8.60074	3.74809	TCGA-06-2558-01	Proneural
7.89659	9.18408	3.9143	TCGA-06-2559-01	Proneural
8.63989	8.51708	3.89427	TCGA-06-2561-01	Mesenchymal
8.4463	8.62698	3.6161	TCGA-06-2562-01	Mesenchymal
8.40498	8.55962	3.9903	TCGA-06-2563-01	Classical
8.47263	8.59395	3.65565	TCGA-06-2564-01	Classical
8.1991	8.73493	3.70619	TCGA-06-2565-01	Classical
8.15879	8.13591	3.63506	TCGA-06-2566-01	Neural
8.54229	7.85449	3.87917	TCGA-06-2567-01	Neural
7.73103	8.26169	3.93143	TCGA-06-2569-01	Mesenchymal
8.62206	8.62767	3.73744	TCGA-06-2570-01	Proneural
8.2864	9.52792	3.74838	TCGA-06-5408-01	Classical
8.79925	8.7884	5.00753	TCGA-06-5410-01	Mesenchymal
8.53063	8.34544	3.84892	TCGA-06-5411-01	Neural
9.00995	8.56054	3.97371	TCGA-06-5412-01	Mesenchymal
8.24519	8.85615	4.15855	TCGA-06-5413-01	Neural
8.16261	8.95629	4.60021	TCGA-06-5414-01	Classical
7.69768	8.30079	3.79696	TCGA-06-5415-01	Classical
7.1948	8.64617	3.7319	TCGA-06-5416-01	Proneural
8.57102	8.62443	3.98949	TCGA-06-5417-01	Proneural
7.34685	8.67767	4.1955	TCGA-06-5418-01	Mesenchymal
8.38993	9.35611	4.17671	TCGA-06-5856-01	Classical
9.52338	9.42361	3.95871	TCGA-06-5858-01	Mesenchymal
8.7347	8.72415	4.03322	TCGA-06-5859-01	Neural
8.78231	8.95979	3.63086	TCGA-06-6389-01	Proneural
9.04865	9.58318	3.79616	TCGA-06-6390-01	Classical
8.23604	9.29612	3.7307	TCGA-06-6391-01	Proneural
7.53596	8.36965	3.92552	TCGA-08-0244-01	Classical
7.70732	8.76904	3.64129	TCGA-08-0245-01	Proneural
8.33286	8.34138	3.65342	TCGA-08-0246-01	Classical
8.21816	8.68464	3.77793	TCGA-08-0344-01	Proneural
8.51204	8.74787	3.78412	TCGA-08-0345-01	Proneural
8.26561	8.30066	3.94863	TCGA-08-0346-01	Mesenchymal
7.9588	8.58292	6.1117	TCGA-08-0347-01	Proneural
8.98478	8.88599	3.91002	TCGA-08-0348-01	Proneural
7.44603	7.94078	3.91092	TCGA-08-0349-01	Neural
7.09101	8.30262	3.68992	TCGA-08-0350-01	Proneural
7.35603	7.61074	3.85503	TCGA-08-0351-01	Proneural
8.03006	8.81131	3.8187	TCGA-08-0352-01	Mesenchymal
8.23955	8.79454	3.65622	TCGA-08-0353-01	Proneural
8.0141	8.7563	3.70987	TCGA-08-0354-01	Classical
7.23196	7.43027	3.69644	TCGA-08-0355-01	Classical
8.14565	8.81708	3.70519	TCGA-08-0356-01	Classical
8.04381	8.75344	3.6915	TCGA-08-0357-01	Classical
6.36687	6.79944	3.78838	TCGA-08-0358-01	Classical
7.33202	8.56242	3.68566	TCGA-08-0359-01	Proneural
8.68522	8.43729	3.73176	TCGA-08-0360-01	Mesenchymal
7.88608	8.45957	3.84374	TCGA-08-0373-01	Mesenchymal
7.82809	8.43678	3.72706	TCGA-08-0375-01	Classical
7.82997	7.21911	3.91982	TCGA-08-0380-01	Neural
7.84928	8.7687	3.70466	TCGA-08-0385-01	Proneural
8.32161	8.68265	3.71931	TCGA-08-0386-01	Neural
7.37287	7.51023	3.88828	TCGA-08-0389-01	Neural
7.84434	7.25183	3.66998	TCGA-08-0390-01	Mesenchymal
7.46637	7.98255	3.82417	TCGA-08-0392-01	Mesenchymal
9.01959	8.14607	3.841	TCGA-08-0509-01	Mesenchymal
8.55855	8.6072	3.62727	TCGA-08-0510-01	Mesenchymal
8.23749	8.89906	3.70597	TCGA-08-0511-01	Classical
8.43597	8.33022	3.85427	TCGA-08-0512-01	Mesenchymal
9.14873	8.90931	3.80507	TCGA-08-0514-01	Classical
7.72558	8.17263	3.70566	TCGA-08-0516-01	Classical
8.92289	8.84	7.80405	TCGA-08-0517-01	Proneural
7.25562	9.51428	3.83139	TCGA-08-0518-01	Classical
7.95904	7.82557	3.96371	TCGA-08-0520-01	Neural
7.78747	8.48578	3.77501	TCGA-08-0521-01	Classical
7.84247	8.24175	3.92311	TCGA-08-0522-01	Mesenchymal
8.89192	8.88516	3.70292	TCGA-08-0524-01	Proneural
8.64225	8.94905	3.83373	TCGA-08-0525-01	Classical
7.93539	8.35557	3.99582	TCGA-08-0529-01	Classical
8.3246	9.17342	3.76327	TCGA-08-0531-01	Classical
8.01434	8.32301	4.52507	TCGA-12-0616-01	Proneural
8.46017	8.81141	3.95703	TCGA-12-0618-01	Proneural
7.89613	7.61916	3.71451	TCGA-12-0619-01	Mesenchymal
8.46778	9.12671	3.91447	TCGA-12-0620-01	Mesenchymal
7.47659	8.2271	3.83509	TCGA-12-0654-01	Mesenchymal
7.29285	7.86851	3.62421	TCGA-12-0656-01	Classical
7.58881	7.78246	3.72753	TCGA-12-0657-01	Classical
7.84024	7.26483	3.62053	TCGA-12-0670-01	Neural
8.12227	8.37141	3.78377	TCGA-12-0688-01	Classical
7.42368	8.15131	3.86735	TCGA-12-0692-01	Classical
7.35545	8.71218	3.72095	TCGA-12-0703-01	Classical
7.68642	8.65055	3.82924	TCGA-12-0707-01	Neural
7.57436	7.87405	3.78441	TCGA-12-0772-01	Mesenchymal
7.91548	7.98635	4.119	TCGA-12-0773-01	Neural
7.63553	7.77071	3.73228	TCGA-12-0775-01	Mesenchymal
8.6975	8.15878	3.69351	TCGA-12-0776-01	Mesenchymal
7.34268	7.66796	3.81145	TCGA-12-0778-01	Mesenchymal
7.22655	7.88449	3.90963	TCGA-12-0780-01	Classical
8.48947	7.5347	3.54808	TCGA-12-0818-01	Proneural
7.72044	7.9355	3.64307	TCGA-12-0819-01	Classical
7.64564	7.77057	5.59037	TCGA-12-0820-01	Classical
7.99945	8.23939	3.71951	TCGA-12-0821-01	Neural
7.28197	7.38491	3.67561	TCGA-12-0822-01	Neural
7.8275	7.82913	3.75579	TCGA-12-0826-01	Neural
7.95679	8.01979	4.0149	TCGA-12-0827-01	Mesenchymal
7.79183	7.40998	3.69905	TCGA-12-0828-01	Neural
7.31904	7.14925	3.65057	TCGA-12-0829-01	Mesenchymal
6.85197	7.47947	3.72632	TCGA-12-1088-01	Mesenchymal
8.34571	7.24056	3.73621	TCGA-12-1089-01	Neural
7.0903	6.94033	3.85942	TCGA-12-1090-01	Mesenchymal
8.11342	8.21028	3.90046	TCGA-12-1091-01	Classical
8.50786	7.69857	3.96714	TCGA-12-1092-01	Mesenchymal
8.63262	7.23952	3.82741	TCGA-12-1093-01	Mesenchymal
7.78936	8.32394	3.74215	TCGA-12-1094-01	Classical
8.2003	7.54391	3.61003	TCGA-12-1095-01	Mesenchymal
7.59882	7.27389	3.95994	TCGA-12-1096-01	Mesenchymal
7.68005	7.9371	3.70676	TCGA-12-1097-01	Neural
7.32844	6.85936	3.7492	TCGA-12-1098-01	Classical
8.34113	7.70082	4.0947	TCGA-12-1099-01	Proneural
8.21517	7.90318	3.93274	TCGA-12-1597-01	Proneural
7.97825	8.61537	3.64179	TCGA-12-1598-01	Neural
8.61468	8.14849	3.88208	TCGA-12-1599-01	Neural
8.12441	8.71976	3.72188	TCGA-12-1600-01	Classical
8.19121	8.16386	3.95081	TCGA-12-1602-01	Proneural
7.79513	7.74004	3.85334	TCGA-12-3644-01	Neural
8.07717	7.93629	3.77017	TCGA-12-3646-01	Proneural
7.56763	8.62467	3.85137	TCGA-12-3648-01	Classical
8.65894	8.62388	3.60023	TCGA-12-3649-01	Neural
8.60987	8.74645	3.75733	TCGA-12-3650-01	Proneural
9.33626	8.87475	3.88606	TCGA-12-3651-01	Neural
8.1992	8.69759	3.79319	TCGA-12-3652-01	Classical
8.55162	8.855	3.83198	TCGA-12-3653-01	Classical
8.55505	8.35115	4.01192	TCGA-12-5295-01	Neural
7.50063	8.67557	3.77029	TCGA-12-5299-01	Classical
8.63953	8.09906	3.73702	TCGA-12-5301-01	Neural
7.67004	7.47749	3.85342	TCGA-14-0736-01	Mesenchymal
8.44489	9.16301	3.88944	TCGA-14-0781-01	Mesenchymal
7.98279	7.72953	3.83501	TCGA-14-0783-01	Mesenchymal
7.84533	8.20923	4.28745	TCGA-14-0786-01	Classical
7.8864	8.0961	3.78572	TCGA-14-0787-01	Classical
8.42967	8.39054	3.71369	TCGA-14-0789-01	Mesenchymal
8.64217	8.37885	3.86576	TCGA-14-0790-01	Classical
7.39117	7.33909	3.75486	TCGA-14-0812-01	Neural
7.5863	7.74469	3.63235	TCGA-14-0813-01	Proneural
7.91303	7.33453	4.4579	TCGA-14-0817-01	Neural
8.77027	8.92691	3.63976	TCGA-14-0865-01	Proneural
7.8896	8.2758	3.75443	TCGA-14-0866-01	Neural
8.09025	8.58068	3.8351	TCGA-14-0867-01	Mesenchymal
8.08537	7.60614	3.97872	TCGA-14-0871-01	Mesenchymal
7.98817	7.70241	3.87944	TCGA-14-1034-01	Mesenchymal
8.17404	7.98056	3.70814	TCGA-14-1037-01	Mesenchymal
8.52775	7.8731	3.76467	TCGA-14-1396-01	Mesenchymal
8.31978	7.71432	3.78396	TCGA-14-1401-01	Proneural
7.04498	6.77016	3.69583	TCGA-14-1402-01	Classical
8.38505	7.96516	3.91629	TCGA-14-1451-01	Proneural
8.15132	8.0598	3.72054	TCGA-14-1452-01	Mesenchymal
8.23078	6.92113	3.81275	TCGA-14-1453-01	Classical
8.11115	8.22025	3.79721	TCGA-14-1454-01	Proneural
8.27506	8.33839	3.95772	TCGA-14-1455-01	Proneural
7.9852	7.972	3.69902	TCGA-14-1456-01	Proneural
8.11726	7.83275	3.75862	TCGA-14-1458-01	Proneural
7.82474	7.73253	3.71084	TCGA-14-1459-01	Neural
7.86768	8.59825	3.7863	TCGA-14-1794-01	Proneural
8.13614	8.56008	3.74581	TCGA-14-1795-01	Proneural
8.16458	8.71569	3.75733	TCGA-14-1821-01	Proneural
7.49786	7.446	3.91687	TCGA-14-1823-01	Mesenchymal
7.8669	9.00195	3.80539	TCGA-14-1825-01	Proneural
8.13017	7.94111	3.78715	TCGA-14-1827-01	Neural
7.43721	7.17892	4.46359	TCGA-14-1829-01	Neural
7.99307	7.79592	3.78811	TCGA-14-2554-01	Neural
7.51629	7.75242	3.64732	TCGA-14-2555-01	Neural
7.25934	7.41508	3.68304	TCGA-14-3476-01	Neural
8.84566	9.66302	3.60928	TCGA-14-3477-01	Proneural
8.15706	8.87431	3.82187	TCGA-14-4157-01	Proneural
7.42451	8.66873	3.60049	TCGA-15-0742-01	Classical
8.82046	9.02371	3.8356	TCGA-15-1444-01	Proneural
7.93685	7.37472	3.89852	TCGA-15-1446-01	Classical
7.99115	7.33064	4.03781	TCGA-15-1447-01	Proneural
8.33399	7.73856	3.69877	TCGA-15-1449-01	Proneural
7.28244	7.38699	3.74406	TCGA-16-0846-01	Proneural
7.83981	7.79585	3.74806	TCGA-16-0848-01	Proneural
7.51742	7.70636	3.80104	TCGA-16-0849-01	Proneural
9.02384	8.8432	3.698	TCGA-16-0850-01	Proneural
7.38387	8.0588	4.00684	TCGA-16-0861-01	Classical
8.63263	7.14175	3.86745	TCGA-16-1045-01	Mesenchymal
7.81264	8.23005	3.91468	TCGA-16-1047-01	Classical
8.51897	9.02564	3.91067	TCGA-16-1048-01	Classical
8.14082	7.93239	3.87712	TCGA-16-1055-01	Classical
8.45884	9.94181	3.68934	TCGA-16-1056-01	Classical
7.55923	7.43492	3.77091	TCGA-16-1060-01	Mesenchymal
7.72137	8.55708	3.63341	TCGA-16-1062-01	Classical
8.41894	7.25033	3.66926	TCGA-16-1063-01	Neural
8.09815	8.26956	3.65826	TCGA-16-1460-01	Proneural
8.36271	7.44265	3.7847	TCGA-19-0955-01	Classical
8.39169	8.34172	4.07443	TCGA-19-0957-01	Proneural
7.64649	7.43528	3.76769	TCGA-19-0960-01	Proneural
7.4591	8.07452	3.96333	TCGA-19-0962-01	Mesenchymal
8.12659	7.54237	3.89208	TCGA-19-0963-01	Neural
7.49944	8.25474	3.97825	TCGA-19-0964-01	Classical
8.46431	7.91905	3.6138	TCGA-19-1385-01	Mesenchymal
7.79241	8.47188	4.27208	TCGA-19-1386-01	Classical
8.24106	8.83439	3.87616	TCGA-19-1387-01	Proneural
6.95024	7.81229	4.01421	TCGA-19-1388-01	Mesenchymal
8.14204	8.44119	3.79487	TCGA-19-1389-01	Mesenchymal
8.94181	9.92913	3.51167	TCGA-19-1390-01	Proneural
8.20318	8.18204	3.58982	TCGA-19-1392-01	Proneural
7.87628	8.79948	3.73836	TCGA-19-1786-01	Classical
8.989	8.22464	3.63773	TCGA-19-1787-01	Mesenchymal
7.56067	7.04678	3.70645	TCGA-19-1788-01	Proneural
7.0375	7.18927	3.7864	TCGA-19-1789-01	Classical
9.23609	8.94171	3.77248	TCGA-19-1790-01	Mesenchymal
8.0479	8.21248	3.65019	TCGA-19-1791-01	Neural
8.23329	8.83672	3.60676	TCGA-19-2619-01	Classical
7.91569	8.43069	3.67374	TCGA-19-2620-01	Neural
8.05079	8.66786	3.74243	TCGA-19-2621-01	Classical
8.67824	8.60997	3.70907	TCGA-19-2623-01	Mesenchymal
8.11498	8.45036	3.66978	TCGA-19-2624-01	Proneural
7.99661	9.06991	3.89022	TCGA-19-2625-01	Classical
8.81338	8.9902	3.97551	TCGA-19-2629-01	Proneural
7.82597	9.31995	3.70523	TCGA-19-2631-01	Classical
7.95644	9.22361	3.71374	TCGA-19-4068-01	Classical
8.6427	9.21555	3.79681	TCGA-19-5947-01	Mesenchymal
8.4501	9.10546	3.80657	TCGA-19-5950-01	Classical
7.7467	9.48281	3.63899	TCGA-19-5951-01	Classical
8.47723	9.34462	3.69371	TCGA-19-5952-01	Classical
8.47463	9.40324	4.35478	TCGA-19-5954-01	Classical
8.89173	8.82517	3.76851	TCGA-19-5955-01	Mesenchymal
8.68879	9.72931	3.65398	TCGA-19-5956-01	Proneural
8.2907	8.97707	3.78674	TCGA-19-5958-01	Classical
8.29678	8.97887	3.81962	TCGA-19-5959-01	Classical
7.99066	8.7637	3.88829	TCGA-19-5960-01	Proneural
7.32541	7.63589	3.70985	TCGA-26-1438-01	Mesenchymal
8.32042	8.74574	3.85398	TCGA-26-1439-01	Classical
7.68261	8.02591	3.70645	TCGA-26-1440-01	Classical
8.27551	9.03353	3.90639	TCGA-26-1442-01	Proneural
7.734	8.16043	3.90308	TCGA-26-1443-01	Classical
7.12003	8.42746	3.77209	TCGA-26-1799-01	Neural
7.5681	8.44225	3.81393	TCGA-26-5132-01	Classical
7.59826	8.9246	3.76083	TCGA-26-5133-01	Proneural
7.56893	8.824	3.62972	TCGA-26-5134-01	Proneural
7.85175	8.61373	3.60235	TCGA-26-5135-01	Proneural
7.62508	10.0605	3.69078	TCGA-26-5136-01	Mesenchymal
7.81594	8.26111	3.72428	TCGA-26-5139-01	Mesenchymal
7.78149	8.21167	3.62503	TCGA-27-1830-01	Proneural
7.38203	7.95399	3.79913	TCGA-27-1831-01	Neural
7.45786	7.7444	3.75822	TCGA-27-1832-01	Mesenchymal
7.63504	8.20915	3.8382	TCGA-27-1833-01	Classical
8.16082	7.48802	3.96014	TCGA-27-1834-01	Neural
7.78943	8.9512	3.69554	TCGA-27-1835-01	Classical
7.67742	7.96372	3.58373	TCGA-27-1836-01	Proneural
8.37066	9.0457	3.8677	TCGA-27-1837-01	Classical
7.10219	8.28558	3.64743	TCGA-27-1838-01	Mesenchymal
7.29093	7.22507	4.08849	TCGA-27-2518-01	Neural
8.02562	8.25665	3.83602	TCGA-27-2519-01	Mesenchymal
8.34056	8.79043	3.72941	TCGA-27-2521-01	Proneural
8.72239	9.17351	3.82981	TCGA-27-2523-01	Classical
8.26198	8.74664	3.73905	TCGA-27-2524-01	Mesenchymal
7.86507	8.02369	3.65137	TCGA-27-2526-01	Neural
8.64954	8.43963	3.76156	TCGA-27-2527-01	Mesenchymal
7.51577	8.47163	3.77139	TCGA-27-2528-01	Classical
7.59031	7.089	3.87718	TCGA-28-1745-01	Mesenchymal
8.21722	8.54318	3.74311	TCGA-28-1746-01	Proneural
8.22318	8.41848	3.79779	TCGA-28-1747-01	Classical
8.07739	9.06705	3.51244	TCGA-28-1749-01	Classical
7.67768	8.66013	3.8848	TCGA-28-1750-01	Mesenchymal
7.90914	8.17726	3.84063	TCGA-28-1751-01	Mesenchymal
8.2659	7.44468	3.75776	TCGA-28-1752-01	Neural
8.79079	8.63319	3.64507	TCGA-28-1753-01	Mesenchymal
7.41485	8.68033	3.69652	TCGA-28-1755-01	Classical
8.27402	8.19634	3.64515	TCGA-28-1756-01	Proneural
8.28319	9.14608	3.67104	TCGA-28-1757-01	Classical
8.14799	8.41101	3.72939	TCGA-28-1760-01	Classical
8.5704	8.49916	4.23402	TCGA-28-2501-01	Mesenchymal
8.60681	8.50551	3.63435	TCGA-28-2502-01	Mesenchymal
9.14776	8.43608	3.5987	TCGA-28-2506-01	Neural
8.11515	8.77235	3.88507	TCGA-28-2509-01	Mesenchymal
8.50985	8.78818	3.80418	TCGA-28-2510-01	Proneural
8.54014	8.16296	3.61772	TCGA-28-2513-01	Mesenchymal
8.49443	8.72873	4.21712	TCGA-28-2514-01	Classical
8.4637	8.00249	3.71538	TCGA-28-5204-01	Neural
6.64197	7.67946	3.84015	TCGA-28-5207-01	Mesenchymal
7.3278	7.90865	3.84931	TCGA-28-5208-01	Mesenchymal
7.7228	8.34438	3.69833	TCGA-28-5209-01	Mesenchymal
7.49341	7.36506	3.63748	TCGA-28-5213-01	Mesenchymal
7.94128	7.96521	3.89344	TCGA-28-5214-01	Mesenchymal
7.04278	8.5403	3.76744	TCGA-28-5215-01	Mesenchymal
8.43372	9.1401	3.85015	TCGA-28-5216-01	Mesenchymal
7.569	9.21329	4.15607	TCGA-28-5218-01	Mesenchymal
8.10112	8.89162	3.85406	TCGA-28-5219-01	Classical
7.48217	8.26315	3.77564	TCGA-28-5220-01	Classical
8.45957	9.46792	3.74399	TCGA-28-6450-01	Classical
7.73162	8.22406	3.73237	TCGA-32-1970-01	Classical
7.80423	9.23943	3.92335	TCGA-32-1973-01	Proneural
8.82779	8.91222	3.93262	TCGA-32-1976-01	Proneural
8.2902	8.52413	3.73897	TCGA-32-1977-01	Classical
7.82726	8.86596	3.93462	TCGA-32-1978-01	Classical
8.14639	8.78399	3.81009	TCGA-32-1979-01	Classical
8.20254	8.589	3.83927	TCGA-32-1980-01	Neural
7.96674	8.38926	3.69831	TCGA-32-1982-01	Neural
8.21904	8.10615	3.80365	TCGA-32-1986-01	Mesenchymal
8.12423	8.72333	3.91573	TCGA-32-1987-01	Mesenchymal
8.58463	9.47184	3.92636	TCGA-32-1991-01	Classical
8.42337	8.72837	4.15048	TCGA-32-2491-01	Mesenchymal
8.66944	9.09037	3.9387	TCGA-32-2494-01	Mesenchymal
7.97587	8.55292	3.72854	TCGA-32-2495-01	Classical
9.31968	8.81614	3.70841	TCGA-32-2498-01	Mesenchymal
8.28727	8.12176	3.6587	TCGA-32-2615-01	Mesenchymal
8.86789	8.4731	3.76179	TCGA-32-2616-01	Mesenchymal
8.61953	8.56429	3.8946	TCGA-32-2632-01	Mesenchymal
8.38839	9.1756	3.68062	TCGA-32-2634-01	Proneural
8.65835	8.77186	3.71158	TCGA-32-2638-01	Classical
8.22138	8.49454	3.75535	TCGA-32-4208-01	Proneural
8.86034	9.01305	3.89495	TCGA-32-4209-01	Mesenchymal
7.84337	8.25437	3.80873	TCGA-32-4210-01	Proneural
8.19038	8.57926	3.62769	TCGA-32-4211-01	Neural
8.74367	8.67733	3.65559	TCGA-32-4213-01	Mesenchymal
8.50704	9.41257	3.76199	TCGA-32-4719-01	Classical
7.22573	8.50182	3.71234	TCGA-32-5222-01	Proneural
8.4255	9.06325	3.5093	TCGA-41-2571-01	Proneural
7.998	8.71645	3.82452	TCGA-41-2572-01	Classical
8.73027	8.81653	3.64534	TCGA-41-2573-01	Proneural
8.77515	8.93667	3.69715	TCGA-41-2575-01	Proneural
8.58321	8.21374	3.64534	TCGA-41-3392-01	Neural
8.84205	8.96242	3.88852	TCGA-41-3393-01	Mesenchymal
8.3564	8.79605	3.85333	TCGA-41-3915-01	Mesenchymal
8.9335	8.32712	4.57257	TCGA-41-4097-01	Mesenchymal
8.42352	9.13565	3.83528	TCGA-41-5651-01	Proneural
8.60071	8.59882	3.61427	TCGA-76-4925-01	Proneural
7.73406	8.95398	3.63781	TCGA-76-4926-01	Classical
8.62337	8.4485	3.78868	TCGA-76-4927-01	Neural
7.63754	8.7865	3.72552	TCGA-76-4928-01	Classical
8.48711	7.82765	4.02644	TCGA-76-4929-01	Neural
7.27775	8.31343	3.58686	TCGA-76-4931-01	Classical
7.53536	8.9951	3.7024	TCGA-76-4932-01	Proneural
7.4388	8.86095	3.79506	TCGA-76-4934-01	Proneural
7.64785	8.61014	3.64108	TCGA-76-4935-01	Proneural
8.58036	9.20498	3.95456	TCGA-76-6191-01	Proneural
8.12423	9.28812	3.81217	TCGA-76-6192-01	Proneural
8.65988	8.7778	3.71903	TCGA-76-6193-01	Mesenchymal
8.24174	8.90836	3.72558	TCGA-76-6282-01	Mesenchymal
8.167	8.66279	3.8456	TCGA-76-6285-01	Proneural
8.28041	9.15495	3.64953	TCGA-81-5910-01	Classical
8.64831	9.63383	3.75167	TCGA-87-5896-01	Classical
